# Supplementary material for: Identifying attacks in the Russia–Ukraine conflict using seismic array data
Source: Nature. 2023 Aug 30;621(7980):767–72. doi: 10.1038/s41586-023-06416-7 (PMC10533404; doi:10.1038/s41586-023-06416-7)
Supplement: Supplementary file 2 — Automated catalogue of events. Catalogue of events detected from the automatic stacking/migration between 1 January 2022 and 3 November 2022. [file 41586_2023_6416_MOESM2_ESM.xls]

## Sheet: Automatic_catalogue_0101_0311_r
EventID	Origin time (UTC)	Longitude	Latitude	ML	Min yield estimate (kg)	Max yield estimate (kg)	Infrasound detection	Acoustic yield (rock) (kg)	Acoustic yield (sediment) (kg)
2.02201e+16	2022-01-05T09:17:50.075000Z	29.29	50.408	0.47	9.15	138.99	FALSE	NaN	NaN
2.02201e+16	2022-01-06T12:25:43.850000Z	28.859	50.723	-0.19	1.21	24.95	FALSE	NaN	NaN
2.02201e+16	2022-01-09T13:01:16.100000Z	28.869	50.687	-0.71	0.25	6.45	FALSE	NaN	NaN
2.02201e+16	2022-01-11T12:17:08.725000Z	29.326	50.754	1.63	321.12	2850.67	FALSE	NaN	NaN
2.02201e+16	2022-01-12T08:46:46.025000Z	28.895	50.697	-0.45	0.54	12.6	FALSE	NaN	NaN
2.02201e+16	2022-01-12T11:42:47.325000Z	28.662	51.134	1.61	302	2705.87	FALSE	NaN	NaN
2.02201e+16	2022-01-15T15:17:34.600000Z	28.826	50.696	-0.45	0.54	12.6	FALSE	NaN	NaN
2.02201e+16	2022-01-18T12:55:08.975000Z	29.312	50.745	1.5	215.44	2031.37	FALSE	NaN	NaN
2.02201e+16	2022-01-19T09:34:35.275000Z	28.839	50.723	-0.49	0.47	11.27	FALSE	NaN	NaN
2.02201e+16	2022-01-20T10:51:56.550000Z	28.61	50.981	1.82	575.44	4677.62	FALSE	NaN	NaN
2.02201e+16	2022-01-21T08:30:37.900000Z	28.577	51.11	0.86	30.2	383.1	FALSE	NaN	NaN
2.02201e+16	2022-01-23T13:12:08.275000Z	28.852	50.678	-0.39	0.64	14.58	FALSE	NaN	NaN
2.02201e+16	2022-01-24T15:07:16.000000Z	28.838	50.705	-0.28	0.9	19.42	FALSE	NaN	NaN
2.02201e+16	2022-01-25T09:26:41.825000Z	28.293	50.958	1.49	208.93	1979.1	FALSE	NaN	NaN
2.02201e+16	2022-01-25T10:37:56.975000Z	28.628	50.981	1.59	284.01	2568.43	FALSE	NaN	NaN
2.02201e+16	2022-01-26T13:04:01.675000Z	29.973	50.119	0.9	33.63	419.7	FALSE	NaN	NaN
2.02201e+16	2022-01-27T10:04:32.525000Z	29.312	50.754	1.32	123.97	1270.66	FALSE	NaN	NaN
2.02201e+16	2022-01-28T10:03:49.775000Z	28.533	50.98	1.18	80.66	882.17	FALSE	NaN	NaN
2.02201e+16	2022-01-28T10:46:14.600000Z	28.824	50.723	-0.29	0.89	19.27	FALSE	NaN	NaN
2.02201e+16	2022-01-29T10:00:53.200000Z	28.839	50.687	-0.63	0.31	7.94	FALSE	NaN	NaN
2.02201e+16	2022-01-30T14:11:08.525000Z	28.865	50.705	-0.42	0.6	13.77	FALSE	NaN	NaN
2.02202e+16	2022-02-02T09:40:01.225000Z	28.677	51.126	1.44	179.2	1737.28	FALSE	NaN	NaN
2.02202e+16	2022-02-02T11:00:04.750000Z	29.312	50.754	1.45	184.78	1783.15	FALSE	NaN	NaN
2.02202e+16	2022-02-03T10:53:31.500000Z	29.354	50.755	1.7	398.11	3421.26	FALSE	NaN	NaN
2.02202e+16	2022-02-03T11:49:45.925000Z	28.476	50.97	0.98	42.99	517	FALSE	NaN	NaN
2.02202e+16	2022-02-03T15:14:49.800000Z	28.525	50.98	1.48	202.61	1928.18	FALSE	NaN	NaN
2.02202e+16	2022-02-04T09:05:56.150000Z	28.691	51.135	1.51	222.16	2085.01	FALSE	NaN	NaN
2.02202e+16	2022-02-04T11:20:53.525000Z	28.284	50.949	1.47	196.49	1878.57	FALSE	NaN	NaN
2.02202e+16	2022-02-04T12:37:26.125000Z	28.653	50.964	1.42	168.53	1649.03	FALSE	NaN	NaN
2.02202e+16	2022-02-05T12:42:54.125000Z	28.838	50.723	-0.44	0.55	12.8	FALSE	NaN	NaN
2.02202e+16	2022-02-06T09:07:12.050000Z	28.873	50.723	-0.31	0.82	17.96	FALSE	NaN	NaN
2.02202e+16	2022-02-07T11:57:46.500000Z	29.312	50.754	1.97	912.01	6915.5	FALSE	NaN	NaN
2.02202e+16	2022-02-08T09:44:50.125000Z	28.037	51.179	1.64	331.13	2925.95	FALSE	NaN	NaN
2.02202e+16	2022-02-08T13:26:17.550000Z	28.459	50.979	1.61	302	2705.87	FALSE	NaN	NaN
2.02202e+16	2022-02-09T10:51:45.900000Z	28.854	50.696	-0.39	0.65	14.77	FALSE	NaN	NaN
2.02202e+16	2022-02-09T12:34:21.925000Z	28.525	50.98	1.5	215.44	2031.37	FALSE	NaN	NaN
2.02202e+16	2022-02-10T08:23:13.025000Z	28.605	51.116	0.63	15.09	212.56	FALSE	NaN	NaN
2.02202e+16	2022-02-10T11:14:56.525000Z	28.782	51.43	1.77	493.55	4106.06	FALSE	NaN	NaN
2.02202e+16	2022-02-10T13:01:57.900000Z	28.666	51.009	2.05	1165.91	8518.88	FALSE	NaN	NaN
2.02202e+16	2022-02-11T06:15:58.600000Z	29.034	51.107	0.18	3.73	64.93	FALSE	NaN	NaN
2.02202e+16	2022-02-11T09:12:14.750000Z	29.354	50.755	1.43	173.78	1692.58	FALSE	NaN	NaN
2.02202e+16	2022-02-11T12:40:21.075000Z	28.662	51.134	1.63	321.12	2850.67	FALSE	NaN	NaN
2.02202e+16	2022-02-14T13:41:07.400000Z	28.825	51.429	1.88	691.83	5469.46	FALSE	NaN	NaN
2.02202e+16	2022-02-15T10:04:23.800000Z	29.312	50.754	1.36	140.17	1410.29	FALSE	NaN	NaN
2.02202e+16	2022-02-15T11:06:33.200000Z	28.831	50.705	0.12	3.07	54.95	FALSE	NaN	NaN
2.02202e+16	2022-02-17T10:56:13.750000Z	29.966	50.132	0.91	34.78	431.9	FALSE	NaN	NaN
2.02202e+16	2022-02-17T11:46:46.025000Z	28.086	50.901	1.82	575.44	4677.62	FALSE	NaN	NaN
2.02202e+16	2022-02-18T11:23:40.450000Z	28.539	50.971	1.74	450.13	3797.22	FALSE	NaN	NaN
2.02202e+16	2022-02-19T09:40:41.175000Z	28.859	50.723	-0.23	1.06	22.3	FALSE	NaN	NaN
2.02202e+16	2022-02-21T12:08:13.975000Z	29.34	50.755	1.54	243.59	2254.59	FALSE	NaN	NaN
2.02202e+16	2022-02-23T11:22:50.900000Z	28.647	51.143	0.96	41.3	499.78	FALSE	NaN	NaN
2.02202e+16	2022-02-23T11:27:12.225000Z	28.606	51.094	0.69	18.03	247.25	FALSE	NaN	NaN
2.02202e+16	2022-02-23T15:32:21.125000Z	28.838	50.723	-0.42	0.6	13.8	FALSE	NaN	NaN
2.02202e+16	2022-02-24T03:05:40.450000Z	31.035	50.835	0.76	21.88	291.38	FALSE	NaN	NaN
2.02202e+16	2022-02-24T03:07:52.500000Z	29.999	50.73	0.07	2.69	49.18	FALSE	NaN	NaN
2.02202e+16	2022-02-24T03:15:15.000000Z	28.662	50.24	0.09	2.85	51.69	FALSE	NaN	NaN
2.02202e+16	2022-02-24T03:17:26.475000Z	31.101	50.52	0.62	14.41	204.41	FALSE	NaN	NaN
2.02202e+16	2022-02-24T03:19:55.250000Z	28.749	50.133	0.18	3.72	64.76	FALSE	NaN	NaN
2.02202e+16	2022-02-24T03:22:54.300000Z	30.745	50.315	0.52	10.47	155.88	FALSE	NaN	NaN
2.02202e+16	2022-02-24T03:27:10.850000Z	28.679	50.15	0.16	3.48	61.15	FALSE	NaN	NaN
2.02202e+16	2022-02-24T03:31:07.925000Z	30.802	50.27	0.63	15.09	212.56	FALSE	NaN	NaN
2.02202e+16	2022-02-24T03:36:33.700000Z	29.733	50.433	0.89	33.01	413.18	FALSE	NaN	NaN
2.02202e+16	2022-02-24T03:38:13.300000Z	28.442	50.137	0.22	4.27	72.82	FALSE	NaN	NaN
2.02202e+16	2022-02-24T04:36:00.900000Z	30.494	50.559	0.44	8.27	127.53	FALSE	NaN	NaN
2.02202e+16	2022-02-24T04:54:54.425000Z	28.749	50.16	0.19	3.81	66.12	FALSE	NaN	NaN
2.02202e+16	2022-02-24T05:24:10.100000Z	30.818	50.405	0.6	13.51	193.52	FALSE	NaN	NaN
2.02202e+16	2022-02-24T05:26:40.825000Z	28.789	51.194	0.3	5.33	87.85	TRUE	10839.5	270.88
2.02202e+16	2022-02-24T09:46:03.125000Z	29.985	51.108	0.21	4.08	70.03	FALSE	NaN	NaN
2.02202e+16	2022-02-24T13:29:15.900000Z	29.263	51.078	0.27	4.88	81.45	TRUE	5816.54	144.89
2.02202e+16	2022-02-24T18:13:03.375000Z	30.254	50.569	0.06	2.61	47.94	FALSE	NaN	NaN
2.02202e+16	2022-02-24T20:05:19.225000Z	30.296	50.568	0.2	4.01	68.94	FALSE	NaN	NaN
2.02202e+16	2022-02-24T20:11:27.750000Z	30.268	50.578	0.3	5.45	89.47	FALSE	NaN	NaN
2.02202e+16	2022-02-25T00:54:18.225000Z	30.425	50.784	0.23	4.39	74.55	FALSE	NaN	NaN
2.02202e+16	2022-02-25T01:07:28.525000Z	31.278	50.896	0.54	11.34	166.81	FALSE	NaN	NaN
2.02202e+16	2022-02-25T04:15:45.100000Z	30.745	50.351	0.39	7.11	112.24	FALSE	NaN	NaN
2.02202e+16	2022-02-25T04:41:01.100000Z	30.31	50.434	0.56	11.95	174.36	FALSE	NaN	NaN
2.02202e+16	2022-02-25T06:11:15.075000Z	30.397	50.658	0.29	5.28	87.17	FALSE	NaN	NaN
2.02202e+16	2022-02-25T07:51:30.050000Z	30.58	50.604	0.42	7.77	121.05	FALSE	NaN	NaN
2.02202e+16	2022-02-25T07:51:41.200000Z	29.503	50.684	-0.3	0.84	18.39	FALSE	NaN	NaN
2.02202e+16	2022-02-25T08:19:50.375000Z	28.504	50.908	0.16	3.49	61.31	TRUE	16552.9	412.89
2.02202e+16	2022-02-25T08:24:08.975000Z	28.52	50.935	0.3	5.35	88.08	TRUE	9223.95	230.1
2.02202e+16	2022-02-25T08:27:20.975000Z	28.504	50.917	0.87	31.53	397.34	TRUE	15299.4	381.64
2.02202e+16	2022-02-25T08:33:26.950000Z	28.455	50.934	2.24	2089.3	13978.5	TRUE	26326.8	657.32
2.02202e+16	2022-02-25T10:30:28.100000Z	28.58	50.594	0.53	11.07	163.36	TRUE	5177.1	128.83
2.02202e+16	2022-02-25T11:08:05.875000Z	28.585	51.299	0.17	3.59	62.76	TRUE	36342.1	910.67
2.02202e+16	2022-02-25T11:16:07.675000Z	29.749	51.008	0.34	6.08	98.27	TRUE	4987.27	124.43
2.02202e+16	2022-02-25T11:17:05.875000Z	31.061	51.356	0.7	18.37	251.15	FALSE	NaN	NaN
2.02202e+16	2022-02-25T14:07:35.800000Z	28.592	50.459	0.08	2.73	49.74	FALSE	NaN	NaN
2.02202e+16	2022-02-25T14:17:24.900000Z	29.624	50.747	1	46.42	551.81	TRUE	1372.11	34.06
2.02202e+16	2022-02-25T14:59:05.750000Z	29.899	51.009	0.15	3.45	60.67	FALSE	NaN	NaN
2.02202e+16	2022-02-25T15:07:22.550000Z	29.806	50.964	0.09	2.86	51.86	FALSE	NaN	NaN
2.02202e+16	2022-02-25T16:27:36.550000Z	29.942	50.919	0	2.15	40.61	FALSE	NaN	NaN
2.02202e+16	2022-02-25T16:43:32.150000Z	29.991	50.964	0.19	3.91	67.52	FALSE	NaN	NaN
2.02202e+16	2022-02-25T20:34:19.125000Z	29.623	50.819	0.14	3.28	58.19	TRUE	5858	145.58
2.02202e+16	2022-02-26T04:31:36.775000Z	29.03	51.287	0.06	2.61	47.92	TRUE	10979.4	274.69
2.02202e+16	2022-02-26T05:27:14.100000Z	30.006	50.874	0.03	2.39	44.47	TRUE	12447.4	311.14
2.02202e+16	2022-02-26T06:05:07.075000Z	28.708	50.124	0.16	3.48	61.15	TRUE	10665.2	266.86
2.02202e+16	2022-02-26T06:06:23.900000Z	28.749	50.141	0.14	3.29	58.35	FALSE	NaN	NaN
2.02202e+16	2022-02-26T06:06:59.650000Z	28.709	50.097	0.11	2.99	53.82	FALSE	NaN	NaN
2.02202e+16	2022-02-26T06:08:40.000000Z	28.693	50.141	0.24	4.49	75.92	TRUE	10575.1	264.55
2.02202e+16	2022-02-26T06:09:10.825000Z	28.75	50.12	0.15	3.37	59.58	TRUE	10211.7	255.48
2.02202e+16	2022-02-26T06:31:06.075000Z	32.182	50.749	1.33	127.84	1304.22	FALSE	NaN	NaN
2.02202e+16	2022-02-26T06:31:23.450000Z	30.664	50.657	0.84	28.14	360.81	FALSE	NaN	NaN
2.02202e+16	2022-02-26T08:17:24.125000Z	29.644	50.972	-0.12	1.47	29.47	TRUE	6233.79	155.33
2.02202e+16	2022-02-26T08:32:41.250000Z	30	50.649	0.1	2.97	53.54	FALSE	NaN	NaN
2.02202e+16	2022-02-26T08:55:20.950000Z	29.72	51.023	0.3	5.41	89	TRUE	6318.54	157.66
2.02202e+16	2022-02-26T08:59:17.775000Z	29.729	50.999	0.17	3.66	63.92	TRUE	5516.86	137.62
2.02202e+16	2022-02-26T09:25:17.875000Z	28.614	50.648	-0.25	1.01	21.39	FALSE	NaN	NaN
2.02202e+16	2022-02-26T10:24:40.075000Z	31.611	51.584	1.16	75.86	837.36	FALSE	NaN	NaN
2.02202e+16	2022-02-26T14:43:51.200000Z	31.408	51.56	0.8	25.04	326.79	FALSE	NaN	NaN
2.02202e+16	2022-02-26T14:50:58.000000Z	31.552	51.486	0.95	40.06	486.92	FALSE	NaN	NaN
2.02202e+16	2022-02-26T15:47:14.675000Z	31.353	51.632	0.8	24.74	323.4	FALSE	NaN	NaN
2.02202e+16	2022-02-26T17:49:04.450000Z	30.552	50.757	0.29	5.31	87.62	FALSE	NaN	NaN
2.02202e+16	2022-02-26T17:59:06.975000Z	30.508	50.793	0.13	3.22	57.29	FALSE	NaN	NaN
2.02202e+16	2022-02-26T19:59:55.425000Z	29.609	50.819	0.19	3.9	67.34	TRUE	1551.54	38.54
2.02202e+16	2022-02-26T22:41:05.475000Z	30.761	50.387	0.32	5.74	93.52	FALSE	NaN	NaN
2.02202e+16	2022-02-27T01:25:29.775000Z	31.043	50.412	0.43	8.04	124.57	FALSE	NaN	NaN
2.02202e+16	2022-02-27T04:46:29.325000Z	30.268	50.578	0.21	4.08	70.03	TRUE	18121.4	454.11
2.02202e+16	2022-02-27T05:08:28.125000Z	29.986	50.595	0.78	23.48	309.38	FALSE	NaN	NaN
2.02202e+16	2022-02-27T06:52:30.175000Z	30.325	50.595	0.06	2.58	47.5	TRUE	12422.5	311.47
2.02202e+16	2022-02-27T07:09:36.200000Z	30.268	50.551	0.13	3.2	56.99	TRUE	13472	337.7
2.02202e+16	2022-02-27T07:35:02.625000Z	30.254	50.524	0.15	3.4	60.04	TRUE	12975.1	325.15
2.02202e+16	2022-02-27T07:55:59.775000Z	30.254	50.515	0.01	2.22	41.83	FALSE	NaN	NaN
2.02202e+16	2022-02-27T08:39:54.425000Z	29.313	50.718	-0.9	0.13	3.85	FALSE	NaN	NaN
2.02202e+16	2022-02-27T08:47:11.575000Z	29.553	50.729	0.07	2.63	48.3	TRUE	2566.24	63.67
2.02202e+16	2022-02-27T09:18:16.625000Z	29.327	50.713	-0.9	0.14	3.88	FALSE	NaN	NaN
2.02202e+16	2022-02-27T09:47:12.550000Z	29.321	50.727	-0.8	0.18	5.01	FALSE	NaN	NaN
2.02202e+16	2022-02-27T09:50:06.425000Z	29.609	50.819	-0.16	1.3	26.56	FALSE	NaN	NaN
2.02202e+16	2022-02-27T10:07:27.600000Z	29.283	50.763	-0.8	0.18	5.06	FALSE	NaN	NaN
2.02202e+16	2022-02-27T10:59:51.850000Z	29.595	50.792	-0.16	1.31	26.69	FALSE	NaN	NaN
2.02202e+16	2022-02-27T11:25:06.125000Z	29.644	50.846	0.18	3.7	64.42	FALSE	NaN	NaN
2.02202e+16	2022-02-27T12:01:55.775000Z	29.552	50.792	-0.2	1.18	24.49	FALSE	NaN	NaN
2.02202e+16	2022-02-27T12:05:32.700000Z	29.567	50.729	1.05	54.12	628.63	FALSE	NaN	NaN
2.02202e+16	2022-02-27T12:09:45.875000Z	29.468	50.719	-0.44	0.56	13.07	FALSE	NaN	NaN
2.02202e+16	2022-02-27T12:18:29.225000Z	29.624	50.765	-0.41	0.61	14.02	FALSE	NaN	NaN
2.02202e+16	2022-02-27T12:48:01.350000Z	29.49	50.702	-0.53	0.43	10.28	FALSE	NaN	NaN
2.02202e+16	2022-02-27T12:53:40.850000Z	29.637	50.81	-0.07	1.72	33.66	FALSE	NaN	NaN
2.02202e+16	2022-02-27T12:54:36.400000Z	29.632	50.801	0	2.17	40.94	FALSE	NaN	NaN
2.02202e+16	2022-02-27T14:14:33.000000Z	29.482	50.719	-0.61	0.33	8.24	FALSE	NaN	NaN
2.02202e+16	2022-02-27T15:09:04.750000Z	28.647	50.262	0.35	6.31	101.39	FALSE	NaN	NaN
2.02202e+16	2022-02-27T15:18:11.275000Z	31.248	50.141	0.63	14.81	209.26	FALSE	NaN	NaN
2.02202e+16	2022-02-27T15:38:16.650000Z	31.664	51.395	0.84	28.49	364.59	FALSE	NaN	NaN
2.02202e+16	2022-02-27T15:54:20.500000Z	29.316	50.548	-0.68	0.27	7.01	TRUE	275.66	6.81
2.02202e+16	2022-02-27T15:58:02.325000Z	29.321	50.548	-0.6	0.35	8.61	TRUE	240.28	5.94
2.02202e+16	2022-02-27T16:06:02.625000Z	29.358	50.517	-0.43	0.57	13.21	FALSE	NaN	NaN
2.02202e+16	2022-02-27T16:17:09.375000Z	29.323	50.539	-0.78	0.2	5.37	TRUE	275.49	6.81
2.02202e+16	2022-02-27T16:27:36.475000Z	29.315	50.557	-0.73	0.23	6.07	TRUE	176	4.35
2.02202e+16	2022-02-27T16:31:15.475000Z	29.309	50.521	-0.57	0.37	9.12	TRUE	489.63	12.13
2.02202e+16	2022-02-27T16:54:59.925000Z	29.344	50.552	-0.78	0.19	5.26	TRUE	445.34	11.02
2.02202e+16	2022-02-27T16:55:48.325000Z	29.322	50.584	-0.81	0.18	4.96	TRUE	122.81	3.03
2.02202e+16	2022-02-27T16:59:55.750000Z	29.624	50.711	0.5	9.97	149.51	TRUE	9057.01	224.9
2.02202e+16	2022-02-27T17:01:32.875000Z	29.638	50.756	0.52	10.76	159.58	TRUE	5651.8	140.43
2.02202e+16	2022-02-27T17:03:55.575000Z	29.653	50.711	0.48	9.4	142.28	TRUE	4425.38	109.98
2.02202e+16	2022-02-27T17:33:23.200000Z	29.72	51.03	-0.08	1.66	32.64	TRUE	4566.84	113.98
2.02202e+16	2022-02-27T20:15:17.800000Z	29.637	50.837	-0.41	0.62	14.1	FALSE	NaN	NaN
2.02202e+16	2022-02-27T20:38:51.025000Z	29.087	51.288	0.07	2.68	49.09	TRUE	6360.25	159.03
2.02202e+16	2022-02-27T21:12:46.825000Z	30.536	50.685	0.3	5.45	89.47	FALSE	NaN	NaN
2.02202e+16	2022-02-27T21:18:06.225000Z	29.454	50.746	-0.76	0.21	5.62	FALSE	NaN	NaN
2.02202e+16	2022-02-27T21:51:14.325000Z	30.466	50.676	0.09	2.88	52.02	TRUE	17143.2	430.42
2.02202e+16	2022-02-27T22:26:53.850000Z	30.48	50.658	0.29	5.18	85.81	FALSE	NaN	NaN
2.02202e+16	2022-02-27T23:20:03.300000Z	31.583	51.549	0.73	20.01	270.16	FALSE	NaN	NaN
2.02202e+16	2022-02-27T23:37:44.550000Z	29.402	51.353	0.04	2.41	44.8	FALSE	NaN	NaN
2.02202e+16	2022-02-28T00:09:20.475000Z	29.017	51.232	0.26	4.74	79.57	FALSE	NaN	NaN
2.02202e+16	2022-02-28T00:12:16.900000Z	28.698	51.346	0.08	2.76	50.29	FALSE	NaN	NaN
2.02202e+16	2022-02-28T02:12:30.450000Z	31.453	51.559	0.77	23.12	305.37	FALSE	NaN	NaN
2.02202e+16	2022-02-28T03:45:07.300000Z	31.391	51.398	0.83	27.21	350.61	FALSE	NaN	NaN
2.02202e+16	2022-02-28T05:15:02.125000Z	29.628	50.406	-0.05	1.85	35.7	TRUE	7901	196.77
2.02202e+16	2022-02-28T05:27:05.500000Z	32.213	51.467	1.16	75.86	837.36	FALSE	NaN	NaN
2.02202e+16	2022-02-28T05:27:33.000000Z	29.983	50.82	-0.02	2.02	38.5	FALSE	NaN	NaN
2.02202e+16	2022-02-28T06:28:23.375000Z	29.971	50.73	0.05	2.48	45.89	FALSE	NaN	NaN
2.02202e+16	2022-02-28T06:37:37.025000Z	29.433	51.182	0.04	2.45	45.37	TRUE	12385.8	309.34
2.02202e+16	2022-02-28T06:45:54.350000Z	30.014	50.919	0.24	4.46	75.52	TRUE	12859.4	321.6
2.02202e+16	2022-02-28T13:19:36.950000Z	29.735	51.044	1.43	173.78	1692.58	TRUE	26855.1	670.48
2.02202e+16	2022-02-28T13:55:55.700000Z	30.756	51.739	0.9	34.36	427.42	FALSE	NaN	NaN
2.02202e+16	2022-02-28T13:56:23.575000Z	29.706	51.095	0.14	3.27	58.04	FALSE	NaN	NaN
2.02202e+16	2022-02-28T14:34:09.775000Z	29.578	50.99	0.01	2.25	42.32	TRUE	8272.54	206.03
2.02202e+16	2022-02-28T15:38:33.800000Z	30.423	50.793	0.35	6.37	102.19	FALSE	NaN	NaN
2.02202e+16	2022-02-28T16:28:02.575000Z	29.289	50.434	0.5	10	149.9	FALSE	NaN	NaN
2.02202e+16	2022-02-28T16:29:40.500000Z	29.498	50.603	0.7	18.59	253.78	TRUE	3390.98	84.03
2.02202e+16	2022-02-28T16:30:45.050000Z	29.331	50.452	0.56	12.1	176.19	FALSE	NaN	NaN
2.02202e+16	2022-02-28T16:30:59.675000Z	29.504	50.594	0.64	15.42	216.48	TRUE	3388.74	83.96
2.02202e+16	2022-02-28T16:32:17.325000Z	29.484	50.594	0.48	9.43	142.66	TRUE	3292.67	81.55
2.02202e+16	2022-02-28T16:36:48.425000Z	29.527	50.558	0.69	17.86	245.33	TRUE	5186.51	128.63
2.02202e+16	2022-02-28T16:37:42.375000Z	29.318	50.436	0.37	6.71	106.82	FALSE	NaN	NaN
2.02202e+16	2022-02-28T16:39:19.125000Z	29.304	50.431	0.5	9.97	149.51	FALSE	NaN	NaN
2.02202e+16	2022-02-28T16:40:18.925000Z	29.292	50.7	-0.24	1.02	21.61	FALSE	NaN	NaN
2.02202e+16	2022-02-28T16:42:57.075000Z	29.499	50.576	0.56	11.91	173.91	TRUE	2743.18	67.99
2.02202e+16	2022-02-28T18:30:54.450000Z	29.616	50.846	-0.34	0.76	16.79	FALSE	NaN	NaN
2.02202e+16	2022-02-28T21:10:48.075000Z	29.763	50.415	0.03	2.4	44.59	TRUE	13760.8	343.28
2.02202e+16	2022-02-28T21:11:49.950000Z	29.76	50.424	-0.08	1.7	33.37	TRUE	11709.9	292.03
2.02203e+16	2022-03-01T02:00:59.875000Z	31.269	51.112	0.77	22.84	302.21	FALSE	NaN	NaN
2.02203e+16	2022-03-01T02:01:19.650000Z	29.638	50.779	-0.21	1.14	23.74	FALSE	NaN	NaN
2.02203e+16	2022-03-01T05:22:35.300000Z	31.366	50.409	0.7	18.59	253.78	FALSE	NaN	NaN
2.02203e+16	2022-03-01T07:37:57.675000Z	29.63	50.819	0.27	5	83.17	TRUE	2940.5	73.09
2.02203e+16	2022-03-01T07:40:12.375000Z	29.637	50.81	0.91	34.78	431.9	TRUE	9495.86	236.05
2.02203e+16	2022-03-01T07:53:46.525000Z	31.451	50.399	0.81	26.22	339.82	FALSE	NaN	NaN
2.02203e+16	2022-03-01T08:16:14.750000Z	29.512	50.639	-0.26	0.96	20.52	TRUE	1251.63	31.02
2.02203e+16	2022-03-01T08:40:26.425000Z	29.544	51.417	0.27	4.95	82.52	FALSE	NaN	NaN
2.02203e+16	2022-03-01T08:56:36.650000Z	29.746	50.388	0.08	2.73	49.78	TRUE	5981.27	149.25
2.02203e+16	2022-03-01T10:36:34.950000Z	29.957	50.613	0.11	3.04	54.52	TRUE	7277.39	181.7
2.02203e+16	2022-03-01T11:29:16.400000Z	29.909	50.389	0.96	40.55	492.02	TRUE	10820	270.4
2.02203e+16	2022-03-01T11:34:20.425000Z	29.86	50.604	0.07	2.64	48.44	FALSE	NaN	NaN
2.02203e+16	2022-03-01T12:06:44.925000Z	29.768	50.406	0.79	24.66	322.55	TRUE	6357.62	158.62
2.02203e+16	2022-03-01T13:30:15.950000Z	29.936	50.631	0.13	3.25	57.74	TRUE	6823.86	170.31
2.02203e+16	2022-03-01T13:35:03.850000Z	29.761	50.397	0.66	16.39	228.06	TRUE	7550.37	188.39
2.02203e+16	2022-03-01T13:38:20.900000Z	29.936	50.631	0.28	5.06	84.04	TRUE	13209.6	329.66
2.02203e+16	2022-03-01T13:55:45.875000Z	29.93	50.613	0.17	3.6	62.93	TRUE	8599.68	214.62
2.02203e+16	2022-03-01T13:59:43.325000Z	28.552	50.175	0.16	3.48	61.15	FALSE	NaN	NaN
2.02203e+16	2022-03-01T14:00:45.450000Z	28.707	50.141	0.11	2.99	53.82	FALSE	NaN	NaN
2.02203e+16	2022-03-01T14:18:37.550000Z	29.453	50.764	-0.46	0.53	12.41	FALSE	NaN	NaN
2.02203e+16	2022-03-01T14:47:58.150000Z	29.691	50.361	0.12	3.09	55.24	TRUE	7578.88	189.02
2.02203e+16	2022-03-01T15:03:19.400000Z	29.732	50.388	0.05	2.5	46.15	TRUE	10546.3	262.95
2.02203e+16	2022-03-01T15:32:01.650000Z	29.695	50.703	0.46	8.98	136.83	TRUE	6914.33	171.93
2.02203e+16	2022-03-01T15:39:36.500000Z	29.79	50.379	0.04	2.46	45.63	TRUE	17306.6	432.03
2.02203e+16	2022-03-01T17:24:32.900000Z	29.704	50.388	-0.28	0.91	19.52	TRUE	13249.8	330.43
2.02203e+16	2022-03-01T18:27:40.900000Z	29.95	50.631	0.5	10.15	151.87	TRUE	12224.9	305.19
2.02203e+16	2022-03-01T18:29:39.100000Z	29.936	50.631	0.47	9.15	138.99	TRUE	16490.8	411.61
2.02203e+16	2022-03-01T18:30:44.850000Z	29.93	50.613	0.28	5.12	84.92	TRUE	17888.9	446.55
2.02203e+16	2022-03-01T19:10:18.375000Z	29.628	50.406	-0.19	1.2	24.82	TRUE	9154.93	228.06
2.02203e+16	2022-03-01T19:16:17.525000Z	29.775	50.415	-0.1	1.57	31.13	TRUE	10711.7	267.18
2.02203e+16	2022-03-01T20:24:39.200000Z	29.874	50.451	0.08	2.72	49.56	FALSE	NaN	NaN
2.02203e+16	2022-03-01T20:29:43.600000Z	28.62	50.247	0.29	5.18	85.81	FALSE	NaN	NaN
2.02203e+16	2022-03-01T20:31:43.650000Z	28.599	50.27	0.01	2.23	41.97	FALSE	NaN	NaN
2.02203e+16	2022-03-01T20:33:17.275000Z	28.548	50.284	0.27	4.92	82.09	FALSE	NaN	NaN
2.02203e+16	2022-03-01T20:44:54.550000Z	29.487	50.423	0.44	8.45	129.88	TRUE	3352.8	83.37
2.02203e+16	2022-03-01T21:42:09.000000Z	29.506	51.034	-0.02	2.03	38.7	TRUE	4883.03	121.62
2.02203e+16	2022-03-01T22:16:31.175000Z	29.623	50.819	0.19	3.81	66.12	TRUE	4557.27	113.27
2.02203e+16	2022-03-01T23:31:41.675000Z	29.788	50.397	-0.08	1.66	32.68	TRUE	9606.77	239.76
2.02203e+16	2022-03-02T00:32:37.075000Z	29.479	50.962	0.06	2.56	47.09	TRUE	6790.94	168.86
2.02203e+16	2022-03-02T01:13:39.975000Z	29.694	50.846	0.09	2.83	51.35	TRUE	5377.74	133.85
2.02203e+16	2022-03-02T02:28:17.925000Z	29.628	50.406	-0.09	1.64	32.3	TRUE	4758.18	118.53
2.02203e+16	2022-03-02T05:47:01.975000Z	29.943	50.604	0.22	4.25	72.44	TRUE	10848.4	270.83
2.02203e+16	2022-03-02T05:47:34.825000Z	29.956	50.64	0.2	3.92	67.69	TRUE	13693	341.87
2.02203e+16	2022-03-02T05:51:24.450000Z	29.901	50.649	0.53	10.96	162.09	TRUE	8242.74	205.65
2.02203e+16	2022-03-02T07:30:40.175000Z	29.553	50.747	0	2.14	40.45	TRUE	3259.26	80.83
2.02203e+16	2022-03-02T07:39:10.650000Z	29.874	50.586	0.08	2.74	50.02	FALSE	NaN	NaN
2.02203e+16	2022-03-02T07:42:08.600000Z	29.88	50.577	0.06	2.61	47.94	FALSE	NaN	NaN
2.02203e+16	2022-03-02T07:59:22.100000Z	29.887	50.604	0.08	2.77	50.42	FALSE	NaN	NaN
2.02203e+16	2022-03-02T08:01:51.225000Z	29.885	50.595	0	2.14	40.44	FALSE	NaN	NaN
2.02203e+16	2022-03-02T08:17:07.475000Z	29.597	50.585	0.33	5.99	97	TRUE	4887.37	121.37
2.02203e+16	2022-03-02T09:19:25.075000Z	29.492	51.04	-0.18	1.25	25.67	FALSE	NaN	NaN
2.02203e+16	2022-03-02T10:41:18.475000Z	29.806	50.505	0.05	2.52	46.46	TRUE	7518.73	187.46
2.02203e+16	2022-03-02T11:07:33.075000Z	29.637	50.748	1.54	243.59	2254.59	TRUE	53896.5	1336.69
2.02203e+16	2022-03-02T11:08:32.025000Z	28.722	51.036	1.17	78.22	859.47	FALSE	NaN	NaN
2.02203e+16	2022-03-02T11:25:57.125000Z	29.739	50.523	0.67	17.01	235.31	TRUE	4635.04	115.45
2.02203e+16	2022-03-02T11:33:05.825000Z	31.349	51.497	0.83	27.63	355.21	FALSE	NaN	NaN
2.02203e+16	2022-03-02T11:39:30.275000Z	28.544	50.998	0.12	3.1	55.38	FALSE	NaN	NaN
2.02203e+16	2022-03-02T13:28:21.975000Z	29.846	50.388	-0.03	1.94	37.27	TRUE	8343.28	208.37
2.02203e+16	2022-03-02T13:55:58.450000Z	29.887	50.604	-0.04	1.9	36.65	FALSE	NaN	NaN
2.02203e+16	2022-03-02T14:33:59.675000Z	29.901	50.505	0.12	3.1	55.53	FALSE	NaN	NaN
2.02203e+16	2022-03-02T17:29:58.350000Z	29.48	50.887	-0.48	0.49	11.59	FALSE	NaN	NaN
2.02203e+16	2022-03-02T23:39:33.275000Z	31.292	50.32	0.62	14.41	204.41	FALSE	NaN	NaN
2.02203e+16	2022-03-02T23:39:53.350000Z	29.505	50.63	-0.56	0.39	9.51	FALSE	NaN	NaN
2.02203e+16	2022-03-02T23:44:31.850000Z	31.279	50.302	0.64	15.28	214.79	FALSE	NaN	NaN
2.02203e+16	2022-03-02T23:44:39.450000Z	30.83	50.297	0.48	9.43	142.66	FALSE	NaN	NaN
2.02203e+16	2022-03-03T07:01:06.775000Z	31.396	51.056	0.79	24.06	315.9	FALSE	NaN	NaN
2.02203e+16	2022-03-03T07:02:25.000000Z	31.002	51.276	0.64	15.28	214.79	FALSE	NaN	NaN
2.02203e+16	2022-03-03T07:02:43.650000Z	29.354	50.773	-0.54	0.41	9.94	FALSE	NaN	NaN
2.02203e+16	2022-03-03T09:08:02.275000Z	29.591	51.12	-0.09	1.64	32.36	TRUE	6176.67	154.22
2.02203e+16	2022-03-03T09:46:56.475000Z	30.197	50.344	0.31	5.56	91.11	FALSE	NaN	NaN
2.02203e+16	2022-03-03T10:09:56.450000Z	31.327	51.147	0.69	17.86	245.33	FALSE	NaN	NaN
2.02203e+16	2022-03-03T11:03:38.975000Z	31.745	50.827	1.4	158.49	1565.27	FALSE	NaN	NaN
2.02203e+16	2022-03-03T11:04:19.200000Z	29.675	50.711	0.36	6.57	104.89	FALSE	NaN	NaN
2.02203e+16	2022-03-03T12:01:41.325000Z	29.873	50.604	-0.1	1.57	31.05	FALSE	NaN	NaN
2.02203e+16	2022-03-03T12:05:37.350000Z	29.859	50.559	0.02	2.3	42.98	FALSE	NaN	NaN
2.02203e+16	2022-03-03T12:06:09.025000Z	29.323	50.916	-0.31	0.84	18.25	FALSE	NaN	NaN
2.02203e+16	2022-03-03T12:07:56.850000Z	31.606	50.964	0.78	23.62	311	FALSE	NaN	NaN
2.02203e+16	2022-03-03T12:18:17.250000Z	29.507	50.966	NaN	NaN	NaN	FALSE	NaN	NaN
2.02203e+16	2022-03-03T12:29:35.925000Z	29.564	51.026	0.36	6.41	102.72	FALSE	NaN	NaN
2.02203e+16	2022-03-03T12:31:23.350000Z	29.326	50.763	0.1	2.89	52.26	FALSE	NaN	NaN
2.02203e+16	2022-03-03T13:13:49.850000Z	29.382	50.782	-0.26	0.96	20.46	FALSE	NaN	NaN
2.02203e+16	2022-03-03T15:13:58.800000Z	29.522	50.922	-0.2	1.17	24.24	TRUE	1468.92	36.51
2.02203e+16	2022-03-03T15:16:22.925000Z	29.501	50.917	-0.31	0.84	18.34	FALSE	NaN	NaN
2.02203e+16	2022-03-03T15:25:52.925000Z	29.901	50.604	0.04	2.47	45.69	FALSE	NaN	NaN
2.02203e+16	2022-03-03T15:45:03.725000Z	29.593	50.94	-0.36	0.71	15.85	FALSE	NaN	NaN
2.02203e+16	2022-03-03T17:04:02.650000Z	29.578	51.038	-0.19	1.21	24.95	FALSE	NaN	NaN
2.02203e+16	2022-03-03T19:53:02.375000Z	30.759	50.351	0.4	7.29	114.6	FALSE	NaN	NaN
2.02203e+16	2022-03-03T20:31:27.600000Z	28.402	50.969	0.13	3.25	57.74	FALSE	NaN	NaN
2.02203e+16	2022-03-03T20:56:25.300000Z	31.53	50.695	0.71	18.82	256.44	FALSE	NaN	NaN
2.02203e+16	2022-03-03T23:22:13.950000Z	30.282	50.56	0.01	2.24	42.1	FALSE	NaN	NaN
2.02203e+16	2022-03-04T00:27:44.000000Z	30.409	50.541	0.11	2.98	53.68	FALSE	NaN	NaN
2.02203e+16	2022-03-04T01:31:38.125000Z	28.72	50.186	0.31	5.53	90.64	FALSE	NaN	NaN
2.02203e+16	2022-03-04T06:08:39.450000Z	30.523	50.667	0.23	4.39	74.55	FALSE	NaN	NaN
2.02203e+16	2022-03-04T06:22:41.950000Z	29.623	50.828	-0.06	1.82	35.25	TRUE	3657.54	90.91
2.02203e+16	2022-03-04T06:38:10.125000Z	29.35	50.611	-0.79	0.19	5.14	FALSE	NaN	NaN
2.02203e+16	2022-03-04T09:45:29.675000Z	29.578	51.038	0.03	2.33	43.53	FALSE	NaN	NaN
2.02203e+16	2022-03-04T10:31:30.100000Z	29.592	51.065	0.04	2.41	44.81	FALSE	NaN	NaN
2.02203e+16	2022-03-04T10:34:53.575000Z	29.623	50.828	-0.16	1.32	26.83	FALSE	NaN	NaN
2.02203e+16	2022-03-04T13:15:09.125000Z	30.31	50.506	0.07	2.68	49.02	FALSE	NaN	NaN
2.02203e+16	2022-03-04T13:15:34.375000Z	30.761	50.351	0.47	9.09	138.26	FALSE	NaN	NaN
2.02203e+16	2022-03-04T14:00:01.475000Z	31.355	51.12	0.79	24.21	317.55	FALSE	NaN	NaN
2.02203e+16	2022-03-04T14:01:24.100000Z	31.138	51.715	1.12	67.09	754.45	FALSE	NaN	NaN
2.02203e+16	2022-03-04T14:06:04.950000Z	29.434	50.746	-0.29	0.88	19.02	FALSE	NaN	NaN
2.02203e+16	2022-03-04T15:59:41.625000Z	29.733	50.55	0.15	3.4	60.04	TRUE	3772.84	93.9
2.02203e+16	2022-03-04T16:22:17.350000Z	29.251	50.956	-0.61	0.33	8.26	FALSE	NaN	NaN
2.02203e+16	2022-03-04T16:50:37.575000Z	30.437	50.712	0.05	2.49	46.1	TRUE	18219.9	457.28
2.02203e+16	2022-03-04T21:31:27.400000Z	28.565	50.212	1.18	80.66	882.17	FALSE	NaN	NaN
2.02203e+16	2022-03-04T21:32:12.575000Z	28.609	50.136	1.27	106.33	1115.4	FALSE	NaN	NaN
2.02203e+16	2022-03-04T21:35:06.500000Z	28.576	50.292	0.27	4.95	82.52	FALSE	NaN	NaN
2.02203e+16	2022-03-04T22:10:17.400000Z	29.998	51.072	0.33	5.95	96.49	FALSE	NaN	NaN
2.02203e+16	2022-03-05T00:09:59.275000Z	31.006	51.473	0.79	24.43	320.04	TRUE	351244	8871.49
2.02203e+16	2022-03-05T05:25:59.875000Z	30.411	50.91	0.2	3.93	67.87	FALSE	NaN	NaN
2.02203e+16	2022-03-05T05:27:18.175000Z	30.453	50.766	0.18	3.71	64.59	FALSE	NaN	NaN
2.02203e+16	2022-03-05T05:30:34.850000Z	31.06	51.383	0.71	18.88	257.11	FALSE	NaN	NaN
2.02203e+16	2022-03-05T05:35:44.700000Z	30.367	50.523	-0.02	2.02	38.56	FALSE	NaN	NaN
2.02203e+16	2022-03-05T09:12:28.525000Z	31.519	50.372	0.98	43.38	521.06	FALSE	NaN	NaN
2.02203e+16	2022-03-05T09:25:54.400000Z	31.473	51.649	1.06	55.8	645.23	FALSE	NaN	NaN
2.02203e+16	2022-03-05T09:29:27.875000Z	31	51.213	0.6	13.39	192.02	FALSE	NaN	NaN
2.02203e+16	2022-03-05T15:44:40.350000Z	30.057	50.398	-0.04	1.89	36.51	TRUE	10170.9	254.58
2.02203e+16	2022-03-05T17:02:09.975000Z	29.162	51.126	-0.06	1.8	34.93	TRUE	8897.47	221.72
2.02203e+16	2022-03-05T18:32:11.825000Z	29.308	50.979	-0.36	0.7	15.73	FALSE	NaN	NaN
2.02203e+16	2022-03-05T19:24:44.850000Z	28.215	50.337	0.03	2.33	43.6	FALSE	NaN	NaN
2.02203e+16	2022-03-06T00:30:02.950000Z	29.213	50.727	0.92	36.53	450.3	FALSE	NaN	NaN
2.02203e+16	2022-03-06T00:31:25.725000Z	28.603	51.026	0.88	31.82	400.46	TRUE	5406.23	134.92
2.02203e+16	2022-03-06T04:28:37.700000Z	31.351	50.481	0.56	11.84	173	FALSE	NaN	NaN
2.02203e+16	2022-03-06T06:43:23.350000Z	29.543	50.972	-0.27	0.95	20.3	TRUE	2446.7	60.89
2.02203e+16	2022-03-06T07:47:47.075000Z	30.099	50.461	0.23	4.37	74.16	TRUE	18546	464.19
2.02203e+16	2022-03-06T07:48:27.675000Z	29.988	50.398	0.19	3.9	67.34	FALSE	NaN	NaN
2.02203e+16	2022-03-06T08:40:12.375000Z	29.473	50.587	0.34	6.14	99.04	TRUE	3092.24	76.68
2.02203e+16	2022-03-06T09:57:12.475000Z	29.838	50.478	0.47	9.15	138.99	TRUE	13806.6	344.51
2.02203e+16	2022-03-06T10:45:21.725000Z	29.87	50.496	0.69	17.7	243.42	TRUE	17371.3	433.53
2.02203e+16	2022-03-06T15:46:01.750000Z	29.673	50.684	-0.17	1.29	26.42	FALSE	NaN	NaN
2.02203e+16	2022-03-06T18:24:39.950000Z	28.94	51.421	-0.01	2.08	39.51	TRUE	165715	4156.75
2.02203e+16	2022-03-06T18:25:49.650000Z	28.826	50.387	-0.11	1.54	30.65	TRUE	2196.36	54.62
2.02203e+16	2022-03-06T18:30:04.425000Z	28.7	51.276	0.39	7.13	112.53	FALSE	NaN	NaN
2.02203e+16	2022-03-06T18:32:54.950000Z	28.747	51.148	0.09	2.85	51.67	TRUE	14348.5	358.34
2.02203e+16	2022-03-06T18:34:49.600000Z	28.818	51.168	0.24	4.49	75.92	TRUE	14553.8	363.47
2.02203e+16	2022-03-06T18:49:13.500000Z	28.638	50.999	0.44	8.27	127.53	FALSE	NaN	NaN
2.02203e+16	2022-03-06T18:49:34.850000Z	29.241	50.772	0.5	10	149.9	TRUE	577.9	14.24
2.02203e+16	2022-03-06T18:50:58.775000Z	29.255	50.772	1.16	75.86	837.36	TRUE	450.35	11.1
2.02203e+16	2022-03-06T18:53:54.675000Z	29.249	51.078	1.17	78.22	859.47	TRUE	5357.41	133.38
2.02203e+16	2022-03-06T19:21:05.050000Z	30.381	50.622	0.23	4.39	74.55	FALSE	NaN	NaN
2.02203e+16	2022-03-06T23:56:56.675000Z	29.955	50.847	-0.16	1.31	26.62	FALSE	NaN	NaN
2.02203e+16	2022-03-07T02:58:30.500000Z	30.043	50.326	0.2	3.98	68.58	FALSE	NaN	NaN
2.02203e+16	2022-03-07T03:00:02.150000Z	29.83	50.433	0.3	5.35	88.08	FALSE	NaN	NaN
2.02203e+16	2022-03-07T03:00:48.900000Z	29.845	50.469	0.02	2.29	42.93	FALSE	NaN	NaN
2.02203e+16	2022-03-07T03:07:25.450000Z	29.311	50.826	-0.18	1.22	25.14	FALSE	NaN	NaN
2.02203e+16	2022-03-07T03:09:33.225000Z	29.325	50.835	-0.44	0.55	12.77	FALSE	NaN	NaN
2.02203e+16	2022-03-07T03:17:40.925000Z	29.872	50.694	-0.08	1.66	32.68	FALSE	NaN	NaN
2.02203e+16	2022-03-07T03:19:05.300000Z	29.829	50.622	-0.26	0.96	20.52	FALSE	NaN	NaN
2.02203e+16	2022-03-07T03:20:20.350000Z	29.837	50.667	0.1	2.96	53.4	FALSE	NaN	NaN
2.02203e+16	2022-03-07T03:21:35.425000Z	29.837	50.667	-0.07	1.73	33.72	FALSE	NaN	NaN
2.02203e+16	2022-03-07T03:24:04.700000Z	29.498	50.603	0.05	2.52	46.5	TRUE	771.63	19.11
2.02203e+16	2022-03-07T03:25:14.075000Z	29.45	50.602	-0.39	0.64	14.58	FALSE	NaN	NaN
2.02203e+16	2022-03-07T03:25:25.500000Z	29.47	50.585	0.01	2.2	41.52	FALSE	NaN	NaN
2.02203e+16	2022-03-07T03:27:09.225000Z	29.478	50.567	0.04	2.46	45.6	FALSE	NaN	NaN
2.02203e+16	2022-03-07T03:28:54.350000Z	29.513	50.576	-0.09	1.64	32.34	FALSE	NaN	NaN
2.02203e+16	2022-03-07T03:54:49.400000Z	29.381	50.872	-0.41	0.61	13.99	FALSE	NaN	NaN
2.02203e+16	2022-03-07T03:59:38.350000Z	29.381	50.872	-0.23	1.07	22.53	FALSE	NaN	NaN
2.02203e+16	2022-03-07T04:02:35.925000Z	29.395	50.881	-0.27	0.95	20.36	FALSE	NaN	NaN
2.02203e+16	2022-03-07T04:02:49.375000Z	29.706	51.067	0.33	6.01	97.25	TRUE	8581.78	214.3
2.02203e+16	2022-03-07T04:04:40.600000Z	29.331	50.862	-0.45	0.54	12.63	TRUE	676.29	16.75
2.02203e+16	2022-03-07T04:18:19.175000Z	29.281	50.898	-0.31	0.83	18.15	FALSE	NaN	NaN
2.02203e+16	2022-03-07T04:39:51.175000Z	29.325	50.835	-0.3	0.86	18.58	FALSE	NaN	NaN
2.02203e+16	2022-03-07T04:55:44.875000Z	29.269	50.799	-0.64	0.3	7.64	FALSE	NaN	NaN
2.02203e+16	2022-03-07T04:58:21.125000Z	29.381	50.89	0.04	2.4	44.61	FALSE	NaN	NaN
2.02203e+16	2022-03-07T05:26:34.075000Z	29.367	50.872	-0.6	0.34	8.46	FALSE	NaN	NaN
2.02203e+16	2022-03-07T05:30:30.475000Z	30.141	50.425	0.39	7.22	113.71	FALSE	NaN	NaN
2.02203e+16	2022-03-07T07:20:49.050000Z	29.466	50.85	-0.4	0.63	14.28	FALSE	NaN	NaN
2.02203e+16	2022-03-07T07:29:48.225000Z	29.447	50.845	-0.27	0.94	20.2	FALSE	NaN	NaN
2.02203e+16	2022-03-07T07:36:17.450000Z	29.716	50.9	0.16	3.48	61.15	FALSE	NaN	NaN
2.02203e+16	2022-03-07T08:21:54.575000Z	29.644	50.882	0.01	2.23	41.94	FALSE	NaN	NaN
2.02203e+16	2022-03-07T08:49:11.525000Z	29.474	50.818	-0.33	0.79	17.36	FALSE	NaN	NaN
2.02203e+16	2022-03-07T08:53:53.000000Z	29.72	51.095	0.09	2.82	51.19	FALSE	NaN	NaN
2.02203e+16	2022-03-07T09:19:39.825000Z	30.603	51.476	0.86	30.2	383.1	FALSE	NaN	NaN
2.02203e+16	2022-03-07T09:34:54.100000Z	29.538	50.819	0.58	12.71	183.69	TRUE	1046.33	25.96
2.02203e+16	2022-03-07T09:50:54.100000Z	29.499	50.576	-0.24	1.02	21.61	FALSE	NaN	NaN
2.02203e+16	2022-03-07T09:55:30.350000Z	29.524	50.828	-0.26	0.98	20.95	TRUE	1246.21	30.92
2.02203e+16	2022-03-07T10:02:37.250000Z	29.538	50.828	-0.33	0.77	17.05	TRUE	2083.28	51.71
2.02203e+16	2022-03-07T10:51:38.150000Z	29.48	50.917	-0.28	0.9	19.37	FALSE	NaN	NaN
2.02203e+16	2022-03-07T10:59:42.650000Z	29.487	50.935	-0.34	0.75	16.65	FALSE	NaN	NaN
2.02203e+16	2022-03-07T14:34:11.825000Z	30.897	50.171	0.48	9.29	140.81	FALSE	NaN	NaN
2.02203e+16	2022-03-07T14:43:23.975000Z	28.707	50.142	0	2.18	41.14	FALSE	NaN	NaN
2.02203e+16	2022-03-07T14:44:05.300000Z	28.749	50.132	0.18	3.76	65.27	FALSE	NaN	NaN
2.02203e+16	2022-03-07T14:45:15.325000Z	28.721	50.134	0.3	5.41	89	FALSE	NaN	NaN
2.02203e+16	2022-03-07T14:46:01.750000Z	28.694	50.114	0.24	4.5	76.12	FALSE	NaN	NaN
2.02203e+16	2022-03-07T14:46:37.200000Z	28.707	50.141	0.05	2.51	46.35	FALSE	NaN	NaN
2.02203e+16	2022-03-07T14:47:05.250000Z	28.778	50.125	0.24	4.54	76.71	FALSE	NaN	NaN
2.02203e+16	2022-03-07T14:47:36.400000Z	28.721	50.133	0.02	2.33	43.46	FALSE	NaN	NaN
2.02203e+16	2022-03-07T14:49:44.550000Z	28.694	50.123	0.23	4.39	74.55	FALSE	NaN	NaN
2.02203e+16	2022-03-07T14:54:24.750000Z	28.707	50.151	-0.06	1.77	34.51	FALSE	NaN	NaN
2.02203e+16	2022-03-07T15:31:58.200000Z	28.707	50.142	-0.05	1.87	36.11	FALSE	NaN	NaN
2.02203e+16	2022-03-07T15:32:32.025000Z	28.749	50.132	0.15	3.43	60.36	FALSE	NaN	NaN
2.02203e+16	2022-03-07T16:27:07.075000Z	29.621	51.035	-0.13	1.44	28.87	FALSE	NaN	NaN
2.02203e+16	2022-03-07T17:41:41.700000Z	29.291	50.745	-0.6	0.34	8.46	FALSE	NaN	NaN
2.02203e+16	2022-03-07T17:43:04.275000Z	29.306	50.673	-0.78	0.19	5.28	FALSE	NaN	NaN
2.02203e+16	2022-03-07T17:45:47.900000Z	31.309	51.277	0.81	25.9	336.29	FALSE	NaN	NaN
2.02203e+16	2022-03-07T18:06:21.250000Z	30.365	50.523	0.21	4.14	70.94	FALSE	NaN	NaN
2.02203e+16	2022-03-07T18:14:43.625000Z	28.656	50.442	1.2	85.77	929.38	FALSE	NaN	NaN
2.02203e+16	2022-03-07T18:16:44.375000Z	29.418	50.338	0.26	4.77	79.98	FALSE	NaN	NaN
2.02203e+16	2022-03-07T18:39:09.100000Z	28.96	51.214	-0.05	1.84	35.54	TRUE	6490.6	162.14
2.02203e+16	2022-03-07T18:41:35.200000Z	29.017	51.242	0.06	2.58	47.38	TRUE	5431.42	135.73
2.02203e+16	2022-03-07T18:45:28.675000Z	29.426	50.873	0.19	3.9	67.34	TRUE	2113.56	52.41
2.02203e+16	2022-03-07T18:47:14.375000Z	29.367	50.854	-0.36	0.7	15.77	TRUE	2149.89	53.21
2.02203e+16	2022-03-07T18:49:48.450000Z	29.453	50.8	0	2.13	40.36	TRUE	1035.93	25.66
2.02203e+16	2022-03-07T18:51:42.800000Z	29.411	50.782	0.83	27.29	351.53	TRUE	757.37	18.73
2.02203e+16	2022-03-07T21:03:58.400000Z	29.83	50.388	-0.17	1.27	25.94	FALSE	NaN	NaN
2.02203e+16	2022-03-08T02:19:20.500000Z	30.423	50.514	0.3	5.45	89.47	FALSE	NaN	NaN
2.02203e+16	2022-03-08T04:02:03.775000Z	31.259	50.698	0.52	10.63	157.92	FALSE	NaN	NaN
2.02203e+16	2022-03-08T04:02:25.325000Z	29.292	50.664	-1.25	0.05	1.57	FALSE	NaN	NaN
2.02203e+16	2022-03-08T06:36:18.400000Z	29.86	50.604	-0.03	1.99	38.02	FALSE	NaN	NaN
2.02203e+16	2022-03-08T06:37:45.875000Z	29.873	50.559	-0.06	1.8	35	FALSE	NaN	NaN
2.02203e+16	2022-03-08T06:41:23.975000Z	29.845	50.505	-0.03	1.96	37.5	FALSE	NaN	NaN
2.02203e+16	2022-03-08T06:42:45.050000Z	29.909	50.483	0.32	5.77	94.01	FALSE	NaN	NaN
2.02203e+16	2022-03-08T09:39:13.325000Z	29.873	50.478	0.23	4.35	73.97	FALSE	NaN	NaN
2.02203e+16	2022-03-08T09:39:51.700000Z	29.789	50.658	-0.03	1.95	37.45	TRUE	2933.25	73.04
2.02203e+16	2022-03-08T11:24:16.700000Z	29.479	50.958	-0.18	1.23	25.34	FALSE	NaN	NaN
2.02203e+16	2022-03-08T11:47:32.925000Z	29.717	50.793	0.04	2.41	44.73	FALSE	NaN	NaN
2.02203e+16	2022-03-08T11:50:16.450000Z	29.675	50.765	-0.14	1.42	28.57	FALSE	NaN	NaN
2.02203e+16	2022-03-08T12:42:56.525000Z	30.127	50.721	0.18	3.77	65.44	FALSE	NaN	NaN
2.02203e+16	2022-03-08T13:29:28.875000Z	29.76	50.505	0.43	7.99	123.93	FALSE	NaN	NaN
2.02203e+16	2022-03-08T13:32:56.525000Z	29.83	50.667	0.14	3.27	58.04	FALSE	NaN	NaN
2.02203e+16	2022-03-08T13:34:46.725000Z	29.638	50.774	0.27	4.89	81.67	TRUE	1615.01	40.11
2.02203e+16	2022-03-08T13:38:08.625000Z	29.915	50.586	-0.12	1.5	30.02	FALSE	NaN	NaN
2.02203e+16	2022-03-08T14:30:59.575000Z	29.237	50.979	-0.05	1.86	35.94	FALSE	NaN	NaN
2.02203e+16	2022-03-08T16:04:31.275000Z	31.11	50.34	0.48	9.29	140.81	FALSE	NaN	NaN
2.02203e+16	2022-03-08T16:26:16.900000Z	31.446	50.301	0.61	13.97	199.15	FALSE	NaN	NaN
2.02203e+16	2022-03-08T17:59:51.625000Z	29.704	50.469	1.05	54.12	628.63	FALSE	NaN	NaN
2.02203e+16	2022-03-08T18:01:53.825000Z	29.297	50.772	0.36	6.51	104.07	TRUE	1783.5	43.97
2.02203e+16	2022-03-08T18:09:20.900000Z	28.606	50.247	0.28	5.06	84.04	FALSE	NaN	NaN
2.02203e+16	2022-03-08T18:10:33.075000Z	28.466	50.236	NaN	NaN	Nan	FALSE	NaN	NaN
2.02203e+16	2022-03-08T18:12:09.650000Z	28.648	50.235	1.16	75.86	837.36	FALSE	NaN	NaN
2.02203e+16	2022-03-08T18:15:33.625000Z	29.367	50.863	-0.06	1.8	35.03	TRUE	2699.01	66.84
2.02203e+16	2022-03-08T18:17:24.300000Z	29.211	50.826	0.24	4.47	75.72	FALSE	NaN	NaN
2.02203e+16	2022-03-08T18:19:23.450000Z	29.624	50.702	0.18	3.7	64.42	TRUE	3852.79	95.67
2.02203e+16	2022-03-08T18:21:34.800000Z	29.61	50.693	-0.06	1.8	34.91	TRUE	3359.27	83.38
2.02203e+16	2022-03-09T02:56:05.125000Z	29.292	51.078	1.07	57.54	662.27	TRUE	12452.7	310.11
2.02203e+16	2022-03-09T02:56:58.100000Z	29.263	51.087	0.76	22.49	298.29	TRUE	9439.53	235.02
2.02203e+16	2022-03-09T03:10:59.350000Z	29.581	50.792	-0.2	1.18	24.43	TRUE	3737.86	92.79
2.02203e+16	2022-03-09T03:13:25.350000Z	29.845	50.649	-0.23	1.06	22.36	TRUE	8226.98	205.06
2.02203e+16	2022-03-09T03:16:07.175000Z	29.774	50.604	-0.03	1.97	37.71	TRUE	7891.87	196.56
2.02203e+16	2022-03-09T03:21:56.950000Z	29.776	50.55	-0.01	2.1	39.78	TRUE	7360.51	183.33
2.02203e+16	2022-03-09T03:23:35.050000Z	29.65	50.576	-0.11	1.52	30.25	TRUE	6660.47	165.57
2.02203e+16	2022-03-09T03:26:04.700000Z	29.682	50.559	-0.07	1.74	33.95	TRUE	9474.44	235.73
2.02203e+16	2022-03-09T03:30:22.025000Z	29.768	50.487	0.28	5.11	84.7	TRUE	7217.28	179.9
2.02203e+16	2022-03-09T03:34:26.350000Z	29.873	50.46	0.33	5.95	96.49	TRUE	9271.39	231.49
2.02203e+16	2022-03-09T10:02:23.650000Z	29.574	50.765	-0.22	1.09	22.77	FALSE	NaN	NaN
2.02203e+16	2022-03-09T13:46:42.250000Z	29.24	50.804	-0.64	0.31	7.78	FALSE	NaN	NaN
2.02203e+16	2022-03-09T14:22:19.100000Z	29.361	50.764	NaN2	0.09	2.85	FALSE	NaN	NaN
2.02203e+16	2022-03-09T16:29:32.450000Z	29.369	50.757	0.8	25.04	326.79	FALSE	NaN	NaN
2.02203e+16	2022-03-09T16:30:21.475000Z	29.298	50.745	0.8	25.2	328.49	TRUE	648.73	15.97
2.02203e+16	2022-03-09T16:31:47.200000Z	29.439	50.764	1.03	50.89	596.7	TRUE	4805	118.84
2.02203e+16	2022-03-09T16:32:40.175000Z	29.443	50.807	1.08	59.34	679.75	TRUE	2158.67	53.45
2.02203e+16	2022-03-09T16:44:13.100000Z	28.544	50.207	0.76	21.94	292.14	FALSE	NaN	NaN
2.02203e+16	2022-03-09T16:49:08.675000Z	29.221	51.064	-0.08	1.71	33.4	TRUE	3757.52	93.52
2.02203e+16	2022-03-09T16:51:57.325000Z	29.34	50.755	0.07	2.66	48.68	TRUE	907.03	22.38
2.02203e+16	2022-03-09T16:54:32.525000Z	29.354	50.755	0.36	6.55	104.61	TRUE	1348.57	33.29
2.02203e+16	2022-03-09T16:55:44.425000Z	29.83	50.658	0.18	3.72	64.76	TRUE	5222.93	130.12
2.02203e+16	2022-03-09T16:58:01.550000Z	29.843	50.649	-0.08	1.7	33.29	TRUE	5177.94	129.03
2.02203e+16	2022-03-09T17:01:09.950000Z	29.34	50.755	0.03	2.4	44.55	TRUE	878.31	21.67
2.02203e+16	2022-03-09T17:09:42.575000Z	29.733	50.541	0.03	2.38	44.26	TRUE	2232.88	55.59
2.02203e+16	2022-03-09T17:12:59.750000Z	29.645	50.532	-0.42	0.59	13.63	TRUE	1982.73	49.29
2.02203e+16	2022-03-09T17:17:58.050000Z	29.635	50.514	-0.4	0.63	14.28	TRUE	1377.26	34.25
2.02203e+16	2022-03-09T17:35:25.925000Z	28.45	50.475	0.22	4.23	72.25	FALSE	NaN	NaN
2.02203e+16	2022-03-09T17:39:49.900000Z	29.544	50.918	-0.46	0.52	12.21	TRUE	1898.07	47.18
2.02203e+16	2022-03-09T19:33:19.600000Z	30.351	50.595	0.1	2.95	53.12	FALSE	NaN	NaN
2.02203e+16	2022-03-09T21:08:03.875000Z	31.524	51.469	0.64	15.56	218.17	FALSE	NaN	NaN
2.02203e+16	2022-03-09T21:56:20.250000Z	29.867	50.415	0.96	40.55	492.02	TRUE	25112.1	627.25
2.02203e+16	2022-03-09T21:59:54.600000Z	28.68	51.025	0.94	38.25	468.25	FALSE	NaN	NaN
2.02203e+16	2022-03-09T22:01:09.375000Z	28.708	51.036	0.53	11	162.51	FALSE	NaN	NaN
2.02203e+16	2022-03-09T22:01:48.875000Z	29.184	50.78	0.26	4.8	80.4	TRUE	618.52	15.2
2.02203e+16	2022-03-09T22:03:01.750000Z	29.212	50.799	0.28	5.03	83.61	TRUE	881.71	21.7
2.02203e+16	2022-03-09T22:11:11.975000Z	28.679	51.041	-0.06	1.79	34.82	FALSE	NaN	NaN
2.02203e+16	2022-03-09T22:13:48.550000Z	28.651	51.031	-0.25	1.01	21.33	FALSE	NaN	NaN
2.02203e+16	2022-03-09T22:18:17.300000Z	28.694	51.036	0.15	3.4	60.04	FALSE	NaN	NaN
2.02203e+16	2022-03-09T22:30:26.350000Z	30.453	50.784	0.55	11.77	172.11	TRUE	19052	478.28
2.02203e+16	2022-03-09T22:36:16.100000Z	30.424	50.748	0.62	14.54	206.02	FALSE	NaN	NaN
2.02203e+16	2022-03-09T22:39:59.850000Z	30.424	50.757	0.04	2.46	45.55	FALSE	NaN	NaN
2.02203e+16	2022-03-09T22:40:59.350000Z	30.381	50.577	0.17	3.59	62.76	FALSE	NaN	NaN
2.02203e+16	2022-03-09T22:44:02.425000Z	29.675	50.559	-0.35	0.73	16.18	TRUE	7155.95	177.96
2.02203e+16	2022-03-09T22:46:22.250000Z	29.69	50.532	0.29	5.26	86.94	TRUE	4833.31	120.29
2.02203e+16	2022-03-09T22:47:55.375000Z	29.444	50.432	-0.04	1.92	36.92	TRUE	2606.8	64.75
2.02203e+16	2022-03-09T22:54:39.500000Z	29.675	50.55	-0.01	2.08	39.52	TRUE	4685.07	116.53
2.02203e+16	2022-03-10T00:58:33.425000Z	29.348	50.701	-0.79	0.19	5.17	FALSE	NaN	NaN
2.02203e+16	2022-03-10T00:59:31.125000Z	29.69	50.514	-0.11	1.55	30.81	FALSE	NaN	NaN
2.02203e+16	2022-03-10T01:57:54.750000Z	29.349	50.665	-0.78	0.2	5.33	FALSE	NaN	NaN
2.02203e+16	2022-03-10T02:20:25.400000Z	31.525	51.549	0.98	43.12	518.35	FALSE	NaN	NaN
2.02203e+16	2022-03-10T04:09:21.175000Z	30.282	50.631	0.08	2.79	50.75	FALSE	NaN	NaN
2.02203e+16	2022-03-10T04:35:02.475000Z	29.609	50.819	0.13	3.25	57.74	FALSE	NaN	NaN
2.02203e+16	2022-03-10T04:48:46.400000Z	29.531	50.918	-0.27	0.94	20.09	FALSE	NaN	NaN
2.02203e+16	2022-03-10T07:01:15.300000Z	31.319	50.239	0.76	22.22	295.2	FALSE	NaN	NaN
2.02203e+16	2022-03-10T07:07:49.275000Z	31.289	50.176	0.81	25.98	337.17	FALSE	NaN	NaN
2.02203e+16	2022-03-10T09:28:31.800000Z	29.786	50.865	0.09	2.86	51.79	FALSE	NaN	NaN
2.02203e+16	2022-03-10T10:55:37.150000Z	29.419	50.818	-0.42	0.58	13.45	FALSE	NaN	NaN
2.02203e+16	2022-03-10T11:09:59.325000Z	28.477	50.916	-0.01	2.11	39.95	FALSE	NaN	NaN
2.02203e+16	2022-03-10T11:19:07.375000Z	29.508	50.905	-0.32	0.8	17.55	FALSE	NaN	NaN
2.02203e+16	2022-03-10T11:59:00.575000Z	29.627	50.478	-0.08	1.71	33.44	TRUE	4644.36	115.49
2.02203e+16	2022-03-10T12:13:58.050000Z	29.425	50.782	-0.55	0.4	9.74	FALSE	NaN	NaN
2.02203e+16	2022-03-10T13:34:26.100000Z	29.805	50.433	0.03	2.33	43.53	FALSE	NaN	NaN
2.02203e+16	2022-03-10T13:41:47.400000Z	29.565	50.936	0.14	3.34	59.11	FALSE	NaN	NaN
2.02203e+16	2022-03-10T14:34:21.975000Z	31.395	51.488	0.85	29.29	373.25	FALSE	NaN	NaN
2.02203e+16	2022-03-10T14:41:25.700000Z	29.561	50.792	-0.15	1.34	27.26	FALSE	NaN	NaN
2.02203e+16	2022-03-10T17:28:53.550000Z	29.482	50.773	0.5	10.12	151.47	TRUE	4340.43	107.51
2.02203e+16	2022-03-10T17:30:59.175000Z	29.468	50.773	0.54	11.38	167.24	TRUE	3774.75	93.46
2.02203e+16	2022-03-10T17:32:51.875000Z	29.423	50.89	0.35	6.33	101.66	TRUE	5481.61	135.98
2.02203e+16	2022-03-10T17:50:43.150000Z	29.634	50.451	0.04	2.45	45.42	TRUE	2335.02	58.15
2.02203e+16	2022-03-10T18:58:20.150000Z	29.482	50.782	-0.49	0.48	11.41	FALSE	NaN	NaN
2.02203e+16	2022-03-10T19:01:20.175000Z	29.453	50.782	-0.5	0.46	11.06	FALSE	NaN	NaN
2.02203e+16	2022-03-10T19:51:16.250000Z	29.354	50.764	-0.57	0.38	9.31	FALSE	NaN	NaN
2.02203e+16	2022-03-10T21:02:43.675000Z	29.682	50.559	-0.02	2.05	39.02	TRUE	10636.8	264.61
2.02203e+16	2022-03-10T21:45:13.425000Z	31.552	51.495	1.66	352.1	3082.52	FALSE	NaN	NaN
2.02203e+16	2022-03-11T00:30:56.525000Z	31.301	50.086	0.63	15.04	212.01	FALSE	NaN	NaN
2.02203e+16	2022-03-11T02:07:17.525000Z	31.569	51.522	1.27	106.33	1115.4	TRUE	198231	5018.14
2.02203e+16	2022-03-11T02:29:48.950000Z	29.582	50.684	0.51	10.19	152.26	TRUE	7727.39	191.72
2.02203e+16	2022-03-11T02:34:19.100000Z	29.801	50.712	0.44	8.37	128.87	TRUE	15186.1	378.31
2.02203e+16	2022-03-11T04:42:13.525000Z	29.58	50.819	-0.07	1.75	34.14	TRUE	1154.66	28.67
2.02203e+16	2022-03-11T07:34:31.575000Z	29.533	51.193	0.16	3.51	61.63	TRUE	19145.7	478.62
2.02203e+16	2022-03-11T10:29:49.275000Z	29.971	50.371	0.17	3.59	62.76	FALSE	NaN	NaN
2.02203e+16	2022-03-11T10:51:27.825000Z	29.507	50.962	0.28	5.14	85.14	TRUE	4533.68	112.77
2.02203e+16	2022-03-11T11:27:00.175000Z	29.581	50.81	-0.03	1.98	37.84	FALSE	NaN	NaN
2.02203e+16	2022-03-11T12:32:17.075000Z	29.609	50.792	-0.26	0.96	20.57	FALSE	NaN	NaN
2.02203e+16	2022-03-11T14:34:41.025000Z	29.558	50.819	-0.15	1.37	27.69	FALSE	NaN	NaN
2.02203e+16	2022-03-11T15:33:12.775000Z	29.651	50.824	-0.31	0.83	18.06	FALSE	NaN	NaN
2.02203e+16	2022-03-11T15:52:55.900000Z	31.408	51.551	0.88	31.62	398.38	TRUE	190529	4821.18
2.02203e+16	2022-03-11T17:02:45.200000Z	29.58	50.823	-0.21	1.13	23.49	TRUE	2912.05	72.31
2.02203e+16	2022-03-11T17:37:40.600000Z	29.597	50.603	-0.01	2.08	39.59	TRUE	5504.09	136.64
2.02203e+16	2022-03-11T17:38:56.225000Z	29.662	50.595	0.51	10.31	153.86	TRUE	9061.03	225.24
2.02203e+16	2022-03-11T17:39:48.700000Z	29.626	50.549	0.47	9.23	140.08	TRUE	8341.61	207.26
2.02203e+16	2022-03-11T17:47:25.400000Z	29.451	50.953	0.34	6.12	98.78	TRUE	9300.72	231.16
2.02203e+16	2022-03-11T18:11:01.975000Z	29.535	50.792	-0.3	0.84	18.39	FALSE	NaN	NaN
2.02203e+16	2022-03-11T20:56:07.150000Z	31.704	51.718	0.92	36.31	447.95	FALSE	NaN	NaN
2.02203e+16	2022-03-11T21:02:22.500000Z	31.523	51.585	0.93	37.55	460.98	FALSE	NaN	NaN
2.02203e+16	2022-03-11T21:17:47.825000Z	30.013	50.748	-0.2	1.18	24.49	FALSE	NaN	NaN
2.02203e+16	2022-03-11T21:29:47.925000Z	31.357	51.623	1.37	144.54	1447.54	TRUE	150798	3815.89
2.02203e+16	2022-03-11T22:24:39.425000Z	29.887	50.505	-0.14	1.42	28.57	FALSE	NaN	NaN
2.02203e+16	2022-03-12T01:23:04.025000Z	31.426	51.56	0.79	24.06	315.9	TRUE	890288	22528.3
2.02203e+16	2022-03-12T01:27:24.100000Z	29.682	50.613	0.44	8.42	129.54	TRUE	5390.69	134.07
2.02203e+16	2022-03-12T01:29:21.050000Z	29.423	50.872	0.26	4.71	79.15	TRUE	5258.39	130.39
2.02203e+16	2022-03-12T01:30:32.750000Z	31.493	51.451	1.1	63.1	716.13	TRUE	171557	4340.94
2.02203e+16	2022-03-12T01:31:58.875000Z	29.508	50.89	0.43	8.14	125.88	TRUE	8270.42	205.43
2.02203e+16	2022-03-12T01:32:53.250000Z	29.423	50.899	0.46	8.82	134.71	TRUE	6869.31	170.44
2.02203e+16	2022-03-12T01:34:12.700000Z	29.418	51.2	0.99	44.74	534.82	FALSE	NaN	NaN
2.02203e+16	2022-03-12T01:35:04.525000Z	29.451	50.949	0.45	8.52	130.9	TRUE	11777.5	292.7
2.02203e+16	2022-03-12T01:58:13.950000Z	31.544	50.29	1.03	50.89	596.7	FALSE	NaN	NaN
2.02203e+16	2022-03-12T02:41:30.425000Z	28.917	50.153	0.1	2.9	52.41	FALSE	NaN	NaN
2.02203e+16	2022-03-12T04:29:12.125000Z	29.666	50.823	-0.27	0.94	20.09	FALSE	NaN	NaN
2.02203e+16	2022-03-12T04:40:33.325000Z	29.399	50.629	-0.76	0.21	5.66	FALSE	NaN	NaN
2.02203e+16	2022-03-12T04:41:57.975000Z	29.58	50.855	-0.37	0.69	15.56	FALSE	NaN	NaN
2.02203e+16	2022-03-12T04:57:43.975000Z	29.594	50.828	-0.24	1.02	21.61	TRUE	1445.85	35.91
2.02203e+16	2022-03-12T05:23:58.625000Z	29.668	50.559	0.01	2.21	41.57	TRUE	4351.23	108.23
2.02203e+16	2022-03-12T08:30:54.025000Z	29.508	50.89	-0.41	0.61	14.02	TRUE	1385.49	34.41
2.02203e+16	2022-03-12T08:37:12.450000Z	29.602	50.801	-0.29	0.89	19.22	FALSE	NaN	NaN
2.02203e+16	2022-03-12T09:25:50.100000Z	29.841	50.937	0.1	2.92	52.73	FALSE	NaN	NaN
2.02203e+16	2022-03-12T09:34:37.225000Z	29.674	50.855	-0.01	2.1	39.91	FALSE	NaN	NaN
2.02203e+16	2022-03-12T09:40:36.950000Z	29.587	50.828	-0.24	1.04	21.9	TRUE	5162.05	128.21
2.02203e+16	2022-03-12T10:37:15.800000Z	29.412	50.674	-0.59	0.35	8.73	FALSE	NaN	NaN
2.02203e+16	2022-03-12T10:38:21.850000Z	29.552	50.846	-0.22	1.1	23.01	TRUE	6318.84	156.92
2.02203e+16	2022-03-12T11:44:00.575000Z	29.566	50.846	-0.24	1.02	21.61	FALSE	NaN	NaN
2.02203e+16	2022-03-12T11:55:16.900000Z	29.439	50.755	0.03	2.4	44.55	TRUE	864.19	21.38
2.02203e+16	2022-03-12T12:15:21.125000Z	30.14	50.344	0.34	6.04	97.76	FALSE	NaN	NaN
2.02203e+16	2022-03-12T13:09:12.600000Z	29.644	50.828	-0.19	1.19	24.62	FALSE	NaN	NaN
2.02203e+16	2022-03-12T13:27:59.800000Z	29.507	50.962	0	2.16	40.74	FALSE	NaN	NaN
2.02203e+16	2022-03-12T13:37:13.525000Z	29.522	50.962	0.03	2.39	44.5	FALSE	NaN	NaN
2.02203e+16	2022-03-12T13:39:04.825000Z	29.507	50.971	0	2.13	40.29	FALSE	NaN	NaN
2.02203e+16	2022-03-12T13:57:32.775000Z	29.387	51.38	0.04	2.4	44.61	FALSE	NaN	NaN
2.02203e+16	2022-03-12T14:18:31.375000Z	29.491	51.124	0.08	2.73	49.82	FALSE	NaN	NaN
2.02203e+16	2022-03-12T14:46:32.850000Z	29.507	50.971	-0.06	1.76	34.37	FALSE	NaN	NaN
2.02203e+16	2022-03-12T16:05:51.850000Z	29.481	50.791	-0.42	0.59	13.56	FALSE	NaN	NaN
2.02203e+16	2022-03-12T16:19:43.025000Z	29.482	50.773	-0.96	0.11	3.29	FALSE	NaN	NaN
2.02203e+16	2022-03-12T16:41:56.975000Z	29.451	50.935	-0.26	0.96	20.46	TRUE	4273.88	106.17
2.02203e+16	2022-03-12T16:52:35.050000Z	29.411	50.773	-0.68	0.26	6.85	FALSE	NaN	NaN
2.02203e+16	2022-03-12T18:29:46.550000Z	29.787	50.892	-0.12	1.47	29.47	TRUE	7535.82	187.91
2.02203e+16	2022-03-13T02:35:20.050000Z	31.468	51.568	0.67	16.7	231.65	TRUE	142298	3601.56
2.02203e+16	2022-03-13T02:53:44.400000Z	29.903	50.29	-0.04	1.89	36.35	TRUE	10945.6	273.79
2.02203e+16	2022-03-13T04:24:43.750000Z	29.552	50.828	-0.46	0.53	12.34	FALSE	NaN	NaN
2.02203e+16	2022-03-13T08:08:37.225000Z	29.748	50.496	-0.2	1.16	23.99	FALSE	NaN	NaN
2.02203e+16	2022-03-13T08:58:46.375000Z	30.044	50.344	-0.03	1.96	37.62	FALSE	NaN	NaN
2.02203e+16	2022-03-13T09:51:47.075000Z	29.505	50.63	-0.22	1.1	22.95	FALSE	NaN	NaN
2.02203e+16	2022-03-13T14:42:16.625000Z	29.485	51.016	-0.06	1.77	34.38	FALSE	NaN	NaN
2.02203e+16	2022-03-13T15:44:17.550000Z	29.68	50.828	-0.11	1.54	30.65	FALSE	NaN	NaN
2.02203e+16	2022-03-13T16:24:35.050000Z	31.454	51.55	0.66	16.09	224.52	FALSE	NaN	NaN
2.02203e+16	2022-03-13T16:25:43.350000Z	31.478	51.487	0.94	39.2	478.12	FALSE	NaN	NaN
2.02203e+16	2022-03-13T17:29:51.175000Z	29.725	50.532	1.02	49.36	581.34	TRUE	10258.9	255.43
2.02203e+16	2022-03-13T17:44:58.500000Z	28.838	50.98	-0.32	0.8	17.59	FALSE	NaN	NaN
2.02203e+16	2022-03-13T17:50:28.350000Z	29.758	50.838	-0.01	2.1	39.83	TRUE	4640.56	115.59
2.02203e+16	2022-03-13T17:52:23.625000Z	29.772	50.829	0.01	2.23	41.97	TRUE	9644.36	240.29
2.02203e+16	2022-03-13T17:58:09.625000Z	29.773	50.856	-0.06	1.77	34.43	TRUE	5921.14	147.55
2.02203e+16	2022-03-13T18:00:09.900000Z	29.729	50.847	0.06	2.56	47.08	TRUE	5913.26	147.25
2.02203e+16	2022-03-13T20:46:15.875000Z	31.394	51.569	0.54	11.2	165.08	FALSE	NaN	NaN
2.02203e+16	2022-03-13T21:18:55.800000Z	29.369	50.755	0.43	8.02	124.25	FALSE	NaN	NaN
2.02203e+16	2022-03-13T21:28:06.825000Z	29.439	50.782	0.04	2.41	44.73	FALSE	NaN	NaN
2.02203e+16	2022-03-13T22:15:19.950000Z	31.552	51.495	0.77	23.12	305.37	TRUE	162738	4119.06
2.02203e+16	2022-03-13T22:15:36.275000Z	30.241	51.081	0.08	2.72	49.65	FALSE	NaN	NaN
2.02203e+16	2022-03-13T22:17:03.800000Z	31.422	51.542	0.75	21.28	284.62	FALSE	NaN	NaN
2.02203e+16	2022-03-13T23:52:26.450000Z	31.465	51.469	0.65	16	223.35	TRUE	147017	3719.8
2.02203e+16	2022-03-14T00:15:51.200000Z	29.6	50.396	-0.16	1.33	26.97	TRUE	3696.71	92.08
2.02203e+16	2022-03-14T00:22:27.975000Z	29.6	50.396	0.05	2.49	46.07	TRUE	2647.23	65.96
2.02203e+16	2022-03-14T00:23:30.150000Z	29.614	50.406	-0.01	2.1	39.81	TRUE	2635.99	65.67
2.02203e+16	2022-03-14T00:36:59.100000Z	29.6	50.396	0.16	3.52	61.79	TRUE	3915.81	97.56
2.02203e+16	2022-03-14T00:51:46.525000Z	29.451	50.944	-0.55	0.39	9.63	FALSE	NaN	NaN
2.02203e+16	2022-03-14T01:26:31.550000Z	29.55	50.94	0.07	2.64	48.44	FALSE	NaN	NaN
2.02203e+16	2022-03-14T01:27:14.750000Z	29.529	50.953	-0.05	1.84	35.63	FALSE	NaN	NaN
2.02203e+16	2022-03-14T01:28:10.800000Z	29.494	50.932	-0.25	0.99	21	FALSE	NaN	NaN
2.02203e+16	2022-03-14T01:28:32.375000Z	29.508	50.941	-0.2	1.17	24.3	FALSE	NaN	NaN
2.02203e+16	2022-03-14T02:27:58.000000Z	29.674	50.828	0.3	5.45	89.47	TRUE	12062.1	300.16
2.02203e+16	2022-03-14T02:29:54.850000Z	29.393	50.98	0.64	15.14	213.12	TRUE	10240.5	254.52
2.02203e+16	2022-03-14T02:30:06.400000Z	29.379	50.962	0.84	28.23	361.75	TRUE	10544.6	261.87
2.02203e+16	2022-03-14T02:35:56.975000Z	29.772	50.847	0.24	4.56	76.91	TRUE	9275.38	231.12
2.02203e+16	2022-03-14T03:19:09.800000Z	31.133	51.508	0.56	11.84	173	FALSE	NaN	NaN
2.02203e+16	2022-03-14T03:20:11.050000Z	29.664	50.936	-0.1	1.59	31.52	FALSE	NaN	NaN
2.02203e+16	2022-03-14T04:13:21.150000Z	29.609	50.828	-0.43	0.58	13.28	TRUE	1114.15	27.68
2.02203e+16	2022-03-14T10:00:08.200000Z	29.58	50.593	0.59	13.26	190.52	FALSE	NaN	NaN
2.02203e+16	2022-03-14T10:26:58.050000Z	29.451	50.953	0.98	43.12	518.35	TRUE	5079.82	126.23
2.02203e+16	2022-03-14T10:37:41.425000Z	29.837	50.613	0.39	7.16	112.83	TRUE	3932	98.01
2.02203e+16	2022-03-14T10:38:18.475000Z	29.66	50.639	0.33	5.88	95.49	TRUE	1660.69	41.27
2.02203e+16	2022-03-14T13:45:30.825000Z	29.842	50.685	-0.22	1.11	23.19	FALSE	NaN	NaN
2.02203e+16	2022-03-14T13:57:27.800000Z	29.566	50.846	-0.33	0.78	17.09	TRUE	1158.48	28.78
2.02203e+16	2022-03-14T15:46:53.775000Z	30.014	50.658	0.26	4.86	81.24	FALSE	NaN	NaN
2.02203e+16	2022-03-14T15:57:37.650000Z	29.559	50.846	-0.27	0.95	20.25	TRUE	1084.15	26.92
2.02203e+16	2022-03-14T17:30:02.675000Z	29.772	50.838	-0.1	1.6	31.7	TRUE	12856.5	320.3
2.02203e+16	2022-03-14T17:31:41.450000Z	29.772	50.838	0.32	5.72	93.28	TRUE	8425.21	209.91
2.02203e+16	2022-03-14T17:41:42.725000Z	29.493	50.944	-0.31	0.82	17.96	TRUE	1281.69	31.86
2.02203e+16	2022-03-14T17:59:54.600000Z	29.55	50.963	0.48	9.32	141.18	TRUE	21820.8	543.04
2.02203e+16	2022-03-14T18:00:21.650000Z	29.513	50.558	0.69	17.92	245.97	TRUE	3237.11	80.28
2.02203e+16	2022-03-14T19:30:00.525000Z	29.705	50.451	-0.1	1.58	31.21	TRUE	7545.97	187.95
2.02203e+16	2022-03-14T20:37:05.825000Z	29.773	50.505	-0.3	0.86	18.68	FALSE	NaN	NaN
2.02203e+16	2022-03-14T22:00:45.000000Z	31.196	50.393	0.56	12.13	176.65	FALSE	NaN	NaN
2.02203e+16	2022-03-14T22:08:45.725000Z	29.698	50.415	0.04	2.47	45.66	TRUE	5431.54	135.4
2.02203e+16	2022-03-14T22:18:22.625000Z	29.48	50.863	-0.26	0.97	20.62	FALSE	NaN	NaN
2.02203e+16	2022-03-14T22:22:39.950000Z	29.48	50.863	-0.32	0.82	17.87	FALSE	NaN	NaN
2.02203e+16	2022-03-14T22:38:53.050000Z	29.395	50.867	-0.3	0.87	18.87	FALSE	NaN	NaN
2.02203e+16	2022-03-15T01:12:43.150000Z	29.872	50.658	-0.23	1.07	22.42	FALSE	NaN	NaN
2.02203e+16	2022-03-15T02:28:23.400000Z	29.685	50.855	0.2	3.99	68.76	TRUE	7266.9	180.83
2.02203e+16	2022-03-15T02:35:24.875000Z	29.708	50.846	-0.02	2.01	38.34	TRUE	6071.74	151.15
2.02203e+16	2022-03-15T02:40:02.725000Z	31.523	51.54	0.78	23.41	308.57	FALSE	NaN	NaN
2.02203e+16	2022-03-15T02:40:16.825000Z	30.47	51.135	0.09	2.82	51.22	FALSE	NaN	NaN
2.02203e+16	2022-03-15T02:40:37.050000Z	31.581	51.495	0.73	20.32	273.71	FALSE	NaN	NaN
2.02203e+16	2022-03-15T02:41:52.475000Z	29.772	50.838	0.2	4.01	68.94	TRUE	15515.1	386.56
2.02203e+16	2022-03-15T03:04:29.575000Z	31.055	50.385	0.56	11.84	173	FALSE	NaN	NaN
2.02203e+16	2022-03-15T03:08:26.575000Z	31.142	50.654	0.59	13.35	191.52	FALSE	NaN	NaN
2.02203e+16	2022-03-15T09:57:49.975000Z	29.452	50.872	0.88	32.61	408.9	TRUE	1349.39	33.46
2.02203e+16	2022-03-15T09:58:38.575000Z	29.269	50.781	-0.19	1.2	24.75	TRUE	200.99	4.95
2.02203e+16	2022-03-15T10:02:39.950000Z	29.241	50.772	-0.06	1.77	34.46	TRUE	198.02	4.87
2.02203e+16	2022-03-15T10:02:54.325000Z	29.241	50.763	-0.14	1.41	28.34	TRUE	130.88	3.22
2.02203e+16	2022-03-15T10:05:05.775000Z	29.866	50.586	0.7	18.71	255.11	FALSE	NaN	NaN
2.02203e+16	2022-03-15T13:04:01.175000Z	29.628	50.388	0.27	4.98	82.95	FALSE	NaN	NaN
2.02203e+16	2022-03-15T16:24:00.475000Z	29.858	50.631	-0.08	1.67	32.88	FALSE	NaN	NaN
2.02203e+16	2022-03-15T16:36:01.400000Z	31.634	51.359	0.69	17.81	244.69	FALSE	NaN	NaN
2.02203e+16	2022-03-15T16:40:08.200000Z	30.788	50.414	0.38	6.85	108.78	FALSE	NaN	NaN
2.02203e+16	2022-03-15T17:29:47.675000Z	29.507	50.962	0.42	7.87	122.32	TRUE	7956.04	197.88
2.02203e+16	2022-03-15T17:37:41.025000Z	29.48	50.863	-0.36	0.71	15.81	TRUE	1907.54	47.32
2.02203e+16	2022-03-15T17:42:30.025000Z	29.759	50.829	0.16	3.55	62.28	TRUE	3179.19	79.17
2.02203e+16	2022-03-15T17:50:30.125000Z	29.708	50.846	0.04	2.42	44.95	TRUE	3333.23	82.97
2.02203e+16	2022-03-15T18:01:08.575000Z	29.885	50.937	-0.14	1.38	27.9	TRUE	12974.8	323.97
2.02203e+16	2022-03-15T18:02:32.825000Z	29.581	50.738	0.07	2.69	49.23	TRUE	2573.89	63.85
2.02203e+16	2022-03-15T18:08:22.200000Z	29.44	50.719	-0.28	0.9	19.47	FALSE	NaN	NaN
2.02203e+16	2022-03-15T21:25:05.050000Z	30.5	51.197	0.19	3.81	66.12	FALSE	NaN	NaN
2.02203e+16	2022-03-16T02:31:21.275000Z	29.145	51.287	0.2	3.97	68.4	TRUE	32060.2	802.05
2.02203e+16	2022-03-16T02:48:53.550000Z	29.642	50.864	-0.46	0.52	12.12	FALSE	NaN	NaN
2.02203e+16	2022-03-16T02:55:06.000000Z	29.694	50.846	0.02	2.26	42.49	TRUE	2420.95	60.25
2.02203e+16	2022-03-16T03:02:08.800000Z	31.564	50.479	0.71	19.17	260.48	FALSE	NaN	NaN
2.02203e+16	2022-03-16T03:07:40.300000Z	31.277	50.248	0.51	10.44	155.47	FALSE	NaN	NaN
2.02203e+16	2022-03-16T03:19:26.475000Z	29.52	50.486	-0.55	0.4	9.76	FALSE	NaN	NaN
2.02203e+16	2022-03-16T06:38:18.400000Z	30.325	50.604	0.36	6.57	104.89	FALSE	NaN	NaN
2.02203e+16	2022-03-16T06:41:41.350000Z	30.367	50.613	0.44	8.32	128.2	FALSE	NaN	NaN
2.02203e+16	2022-03-16T07:02:34.700000Z	29.523	50.9	-0.19	1.22	25.08	TRUE	1260.06	31.3
2.02203e+16	2022-03-16T07:50:44.950000Z	29.67	50.402	-0.02	2.05	39.04	TRUE	10693.1	266.51
2.02203e+16	2022-03-16T08:41:30.750000Z	29.633	51.183	-0.01	2.06	39.2	TRUE	14327.3	358.18
2.02203e+16	2022-03-16T10:07:07.725000Z	29.438	50.863	1.01	47.86	566.39	TRUE	1092.69	27.09
2.02203e+16	2022-03-16T10:07:45.775000Z	29.269	50.781	0.01	2.21	41.6	TRUE	165.57	4.08
2.02203e+16	2022-03-16T10:11:12.475000Z	29.311	50.799	1.03	50.89	596.7	TRUE	417.78	10.31
2.02203e+16	2022-03-16T10:13:23.725000Z	29.297	50.772	-0.28	0.9	19.47	TRUE	163.31	4.03
2.02203e+16	2022-03-16T10:23:26.025000Z	29.647	50.415	-0.21	1.13	23.56	FALSE	NaN	NaN
2.02203e+16	2022-03-16T10:37:16.850000Z	29.726	50.406	-0.01	2.06	39.26	FALSE	NaN	NaN
2.02203e+16	2022-03-16T10:42:13.375000Z	29.858	50.748	-0.1	1.59	31.48	FALSE	NaN	NaN
2.02203e+16	2022-03-16T11:02:11.700000Z	30.89	51.429	0.63	14.81	209.26	FALSE	NaN	NaN
2.02203e+16	2022-03-16T12:32:26.775000Z	29.368	50.773	1.19	83.18	905.46	FALSE	NaN	NaN
2.02203e+16	2022-03-16T14:23:20.650000Z	29.75	50.865	0.1	2.91	52.49	FALSE	NaN	NaN
2.02203e+16	2022-03-16T15:32:21.125000Z	29.719	50.406	0	2.15	40.6	FALSE	NaN	NaN
2.02203e+16	2022-03-16T15:54:00.650000Z	29.844	50.46	0.76	22.08	293.66	FALSE	NaN	NaN
2.02203e+16	2022-03-16T16:08:03.075000Z	29.297	50.799	-0.28	0.92	19.83	FALSE	NaN	NaN
2.02203e+16	2022-03-16T16:38:22.350000Z	31.396	51.038	0.78	23.91	314.26	FALSE	NaN	NaN
2.02203e+16	2022-03-16T16:41:15.525000Z	29.645	50.891	0.07	2.71	49.41	FALSE	NaN	NaN
2.02203e+16	2022-03-16T19:59:49.475000Z	29.581	50.792	0.69	18.03	247.25	TRUE	7304.87	181.35
2.02203e+16	2022-03-16T20:20:11.100000Z	29.83	50.676	-0.1	1.6	31.65	TRUE	4263.84	106.23
2.02203e+16	2022-03-16T20:31:27.625000Z	29.654	50.568	-0.37	0.7	15.64	TRUE	2439.24	60.63
2.02203e+16	2022-03-16T21:22:56.075000Z	29.467	50.809	-0.49	0.48	11.38	TRUE	631.85	15.66
2.02203e+16	2022-03-16T22:17:47.000000Z	29.609	50.828	-0.38	0.67	15.16	FALSE	NaN	NaN
2.02203e+16	2022-03-16T22:32:42.550000Z	29.845	50.496	-0.25	0.99	21.11	FALSE	NaN	NaN
2.02203e+16	2022-03-16T22:36:26.800000Z	29.844	50.514	-0.05	1.83	35.53	FALSE	NaN	NaN
2.02203e+16	2022-03-17T01:34:08.275000Z	31.536	50.47	0.72	19.41	263.21	FALSE	NaN	NaN
2.02203e+16	2022-03-17T02:47:29.325000Z	31.185	50.519	0.48	9.43	142.66	FALSE	NaN	NaN
2.02203e+16	2022-03-17T05:29:08.125000Z	31.086	51.239	0.72	19.59	265.28	FALSE	NaN	NaN
2.02203e+16	2022-03-17T05:29:24.325000Z	29.704	50.837	-0.13	1.45	29.02	TRUE	7219.99	179.69
2.02203e+16	2022-03-17T09:13:50.750000Z	29.609	50.81	0.29	5.26	86.94	TRUE	2862.83	71.13
2.02203e+16	2022-03-17T10:58:57.025000Z	29.452	50.845	0.9	34.15	425.2	FALSE	NaN	NaN
2.02203e+16	2022-03-17T10:59:19.950000Z	29.609	50.828	0.91	35.43	438.71	TRUE	2881.59	71.6
2.02203e+16	2022-03-17T11:02:26.550000Z	29.804	50.568	0.14	3.32	58.8	FALSE	NaN	NaN
2.02203e+16	2022-03-17T11:12:33.675000Z	29.787	50.685	-0.08	1.66	32.68	FALSE	NaN	NaN
2.02203e+16	2022-03-17T12:45:54.250000Z	29.058	51.313	0.14	3.28	58.19	FALSE	NaN	NaN
2.02203e+16	2022-03-17T13:29:19.150000Z	29.352	50.907	-0.16	1.33	26.97	TRUE	1383.7	34.3
2.02203e+16	2022-03-17T14:00:47.150000Z	29.268	50.826	-0.3	0.87	18.87	FALSE	NaN	NaN
2.02203e+16	2022-03-17T14:04:18.775000Z	29.296	50.844	-0.23	1.07	22.53	FALSE	NaN	NaN
2.02203e+16	2022-03-17T14:06:46.425000Z	29.338	50.898	0.22	4.22	72.06	FALSE	NaN	NaN
2.02203e+16	2022-03-17T18:30:11.825000Z	30.014	50.416	0.15	3.4	60.04	TRUE	14409	360.34
2.02203e+16	2022-03-17T19:26:58.750000Z	29.539	50.756	0.85	29.11	371.3	FALSE	NaN	NaN
2.02203e+16	2022-03-17T19:27:43.250000Z	29.278	51.051	1.14	71.34	794.83	TRUE	3473.6	86.4
2.02203e+16	2022-03-17T20:42:18.200000Z	29.859	50.478	0.17	3.59	62.76	FALSE	NaN	NaN
2.02203e+16	2022-03-17T21:05:59.625000Z	31.285	51.714	0.82	26.79	346.07	FALSE	NaN	NaN
2.02203e+16	2022-03-17T21:15:01.800000Z	29.447	50.737	-0.53	0.42	10.26	FALSE	NaN	NaN
2.02203e+16	2022-03-17T22:32:19.600000Z	31.44	51.613	0.73	20.26	273	FALSE	NaN	NaN
2.02203e+16	2022-03-18T01:49:45.375000Z	31.387	51.29	0.57	12.51	181.31	FALSE	NaN	NaN
2.02203e+16	2022-03-18T03:32:23.525000Z	29.624	50.729	0.67	17.06	235.92	FALSE	NaN	NaN
2.02203e+16	2022-03-18T06:14:40.725000Z	29.624	50.82	0.57	12.4	179.9	TRUE	5718.79	142.14
2.02203e+16	2022-03-18T07:49:37.400000Z	28.789	51.194	0.16	3.58	62.6	FALSE	NaN	NaN
2.02203e+16	2022-03-18T08:58:40.350000Z	29.572	50.828	-0.23	1.07	22.53	FALSE	NaN	NaN
2.02203e+16	2022-03-18T09:02:07.275000Z	29.564	50.981	0.6	13.64	195.04	TRUE	5237.73	130.41
2.02203e+16	2022-03-18T10:07:39.800000Z	29.531	50.81	-0.27	0.93	19.94	FALSE	NaN	NaN
2.02203e+16	2022-03-18T10:14:33.975000Z	29.637	50.873	-0.11	1.52	30.25	FALSE	NaN	NaN
2.02203e+16	2022-03-18T10:57:51.775000Z	29.522	50.935	1.02	49.36	581.34	FALSE	NaN	NaN
2.02203e+16	2022-03-18T10:58:46.800000Z	29.439	50.791	-0.24	1.04	21.9	FALSE	NaN	NaN
2.02203e+16	2022-03-18T11:00:17.400000Z	29.496	50.747	-0.05	1.84	35.59	FALSE	NaN	NaN
2.02203e+16	2022-03-18T11:12:58.875000Z	29.628	50.855	-0.18	1.23	25.27	FALSE	NaN	NaN
2.02203e+16	2022-03-18T11:21:56.850000Z	29.631	50.819	-0.06	1.76	34.37	FALSE	NaN	NaN
2.02203e+16	2022-03-18T11:23:23.800000Z	29.623	50.837	-0.02	2.01	38.37	FALSE	NaN	NaN
2.02203e+16	2022-03-18T14:08:49.125000Z	29.845	50.469	0.67	17.01	235.31	FALSE	NaN	NaN
2.02203e+16	2022-03-18T14:28:12.750000Z	28.485	50.093	0.25	4.63	77.92	FALSE	NaN	NaN
2.02203e+16	2022-03-18T18:59:43.600000Z	29.458	50.779	0.8	25.04	326.79	TRUE	4299.36	106.45
2.02203e+16	2022-03-18T19:01:49.800000Z	29.471	50.802	1.37	144.54	1447.54	TRUE	3862.19	95.7
2.02203e+16	2022-03-18T19:03:50.200000Z	29.509	50.863	1.38	149.05	1485.76	TRUE	6024.41	149.55
2.02203e+16	2022-03-18T19:04:01.050000Z	29.503	50.792	0.91	35.1	435.29	TRUE	2974.59	73.73
2.02203e+16	2022-03-18T19:31:39.875000Z	29.749	50.963	0.03	2.37	44.16	TRUE	16810.5	419.27
2.02203e+16	2022-03-18T19:32:46.250000Z	29.653	50.711	0.09	2.87	52	TRUE	4869.31	120.95
2.02203e+16	2022-03-18T19:38:05.225000Z	29.674	50.559	-0.17	1.27	26.08	TRUE	3822.6	95.06
2.02203e+16	2022-03-18T19:42:30.400000Z	29.44	50.807	0.27	4.95	82.52	TRUE	2451.44	60.7
2.02203e+16	2022-03-18T20:17:31.750000Z	29.453	50.823	-0.46	0.53	12.34	TRUE	495.55	12.28
2.02203e+16	2022-03-18T20:27:57.100000Z	29.595	50.81	-0.4	0.63	14.43	TRUE	968.05	24.04
2.02203e+16	2022-03-18T20:33:20.000000Z	29.772	50.82	-0.15	1.35	27.33	FALSE	NaN	NaN
2.02203e+16	2022-03-18T20:35:10.350000Z	29.566	50.804	-0.48	0.5	11.74	TRUE	988.3	24.53
2.02203e+16	2022-03-18T20:37:38.950000Z	29.581	50.792	-0.26	0.96	20.57	FALSE	NaN	NaN
2.02203e+16	2022-03-18T20:40:44.700000Z	29.595	50.801	-0.32	0.8	17.55	FALSE	NaN	NaN
2.02203e+16	2022-03-18T20:45:25.875000Z	29.425	50.755	-0.62	0.32	8.05	FALSE	NaN	NaN
2.02203e+16	2022-03-18T20:48:32.600000Z	29.614	50.819	-0.31	0.83	18.15	TRUE	1480.11	36.78
2.02203e+16	2022-03-18T21:00:44.175000Z	29.784	50.91	-0.01	2.08	39.6	TRUE	10328.8	257.58
2.02203e+16	2022-03-18T21:21:11.450000Z	29.701	50.846	-0.14	1.4	28.27	FALSE	NaN	NaN
2.02203e+16	2022-03-19T03:05:16.725000Z	29.454	50.71	-0.44	0.56	12.97	FALSE	NaN	NaN
2.02203e+16	2022-03-19T03:39:57.175000Z	29.044	51.296	0.38	6.81	108.22	FALSE	NaN	NaN
2.02203e+16	2022-03-19T03:42:10.075000Z	29.002	51.255	0.77	22.7	300.63	FALSE	NaN	NaN
2.02203e+16	2022-03-19T03:43:06.900000Z	29.679	50.855	0.95	39.81	484.39	TRUE	8941.72	222.54
2.02203e+16	2022-03-19T03:44:12.650000Z	29.724	50.649	0.51	10.34	154.26	FALSE	NaN	NaN
2.02203e+16	2022-03-19T03:45:58.625000Z	29.524	50.801	-0.07	1.74	34.04	FALSE	NaN	NaN
2.02203e+16	2022-03-19T03:47:23.400000Z	29.724	50.667	0.7	18.25	249.84	TRUE	1867.56	46.47
2.02203e+16	2022-03-19T06:41:46.450000Z	29.566	50.837	-0.14	1.42	28.57	TRUE	3450.6	85.7
2.02203e+16	2022-03-19T06:43:30.850000Z	29.58	50.846	0.06	2.57	47.28	TRUE	4157.62	103.31
2.02203e+16	2022-03-19T06:47:59.175000Z	29.552	50.837	-0.28	0.92	19.73	TRUE	2911.46	72.29
2.02203e+16	2022-03-19T06:50:10.150000Z	29.552	50.837	-0.23	1.06	22.3	TRUE	3212.66	79.77
2.02203e+16	2022-03-19T06:51:40.475000Z	29.552	50.837	-0.02	2.04	38.95	TRUE	4291.49	106.55
2.02203e+16	2022-03-19T07:04:36.550000Z	29.644	50.819	-0.34	0.77	17.01	FALSE	NaN	NaN
2.02203e+16	2022-03-19T07:08:23.925000Z	29.644	50.801	-0.27	0.94	20.2	FALSE	NaN	NaN
2.02203e+16	2022-03-19T08:04:13.700000Z	28.858	51.294	0.11	3.03	54.38	FALSE	NaN	NaN
2.02203e+16	2022-03-19T08:32:36.875000Z	29.552	50.837	-0.19	1.2	24.75	FALSE	NaN	NaN
2.02203e+16	2022-03-19T08:48:05.850000Z	29.444	50.827	-0.44	0.55	12.83	FALSE	NaN	NaN
2.02203e+16	2022-03-19T10:00:41.625000Z	29.838	50.451	0.55	11.8	172.55	FALSE	NaN	NaN
2.02203e+16	2022-03-19T10:01:05.400000Z	29.759	50.631	0.72	19.77	267.36	FALSE	NaN	NaN
2.02203e+16	2022-03-19T10:02:44.575000Z	29.765	50.856	0.19	3.88	67.17	FALSE	NaN	NaN
2.02203e+16	2022-03-19T10:03:51.125000Z	29.725	50.55	0.9	34.67	430.78	FALSE	NaN	NaN
2.02203e+16	2022-03-19T10:04:30.450000Z	29.743	50.865	1.52	229.09	2140.07	TRUE	16503	411.03
2.02203e+16	2022-03-19T10:06:28.800000Z	29.637	50.828	0.95	39.57	481.87	TRUE	4295.01	106.81
2.02203e+16	2022-03-19T10:25:49.725000Z	29.637	50.869	-0.16	1.3	26.49	FALSE	NaN	NaN
2.02203e+16	2022-03-19T10:37:07.000000Z	29.687	50.9	-0.03	1.98	37.84	FALSE	NaN	NaN
2.02203e+16	2022-03-19T10:57:18.775000Z	29.658	50.864	-0.38	0.67	15.08	TRUE	2081.52	51.79
2.02203e+16	2022-03-19T11:09:10.250000Z	29.657	50.864	-0.05	1.85	35.76	TRUE	2252.6	56.05
2.02203e+16	2022-03-19T11:27:21.975000Z	29.651	50.86	-0.13	1.46	29.24	TRUE	3970.65	98.79
2.02203e+16	2022-03-19T11:39:36.250000Z	29.406	50.701	-0.32	0.82	17.92	FALSE	NaN	NaN
2.02203e+16	2022-03-19T12:50:14.850000Z	29.665	50.846	0.38	6.88	109.07	TRUE	9597.75	238.82
2.02203e+16	2022-03-19T13:51:02.175000Z	29.665	50.855	0.4	7.4	116.11	TRUE	7333.66	182.58
2.02203e+16	2022-03-19T16:43:31.025000Z	31.175	51.31	0.64	15.37	215.91	FALSE	NaN	NaN
2.02203e+16	2022-03-19T19:15:05.075000Z	29.756	51.044	-0.12	1.49	29.78	FALSE	NaN	NaN
2.02203e+16	2022-03-19T20:50:58.550000Z	29.011	51.467	0.71	19.23	261.16	FALSE	NaN	NaN
2.02203e+16	2022-03-19T20:52:06.775000Z	28.925	51.439	0.56	12.06	175.73	FALSE	NaN	NaN
2.02203e+16	2022-03-19T20:52:44.050000Z	29.127	51.449	0.68	17.54	241.52	FALSE	NaN	NaN
2.02203e+16	2022-03-19T20:53:39.825000Z	28.926	51.421	0.42	7.75	120.74	FALSE	NaN	NaN
2.02203e+16	2022-03-19T20:55:09.825000Z	29.564	51.026	0.83	27.46	353.36	FALSE	NaN	NaN
2.02203e+16	2022-03-19T20:56:44.700000Z	29.422	51.036	0.86	29.92	380.12	FALSE	NaN	NaN
2.02203e+16	2022-03-19T20:58:51.625000Z	29.758	50.847	0.51	10.22	152.66	FALSE	NaN	NaN
2.02203e+16	2022-03-19T21:00:00.975000Z	29.77	50.865	0.43	7.99	123.93	FALSE	NaN	NaN
2.02203e+16	2022-03-19T21:00:51.525000Z	29.702	50.837	0.4	7.36	115.5	TRUE	10497.5	261.24
2.02203e+16	2022-03-19T21:01:16.400000Z	29.623	50.815	0.46	8.74	133.66	TRUE	6576.63	163.42
2.02203e+16	2022-03-19T21:03:20.650000Z	29.071	51.385	0.52	10.5	156.28	TRUE	12007.4	300.77
2.02203e+16	2022-03-19T21:04:18.475000Z	28.832	51.195	0.3	5.48	89.93	TRUE	5917.72	147.85
2.02203e+16	2022-03-19T21:23:45.925000Z	28.861	51.187	0.13	3.22	57.29	TRUE	10175.7	254.17
2.02203e+16	2022-03-20T03:09:07.350000Z	30.557	51.305	0.55	11.59	169.88	FALSE	NaN	NaN
2.02203e+16	2022-03-20T03:40:24.625000Z	29.637	50.837	0.61	14.19	201.76	FALSE	NaN	NaN
2.02203e+16	2022-03-20T03:42:11.650000Z	29.758	50.838	0.9	34.46	428.54	TRUE	7953.07	198.11
2.02203e+16	2022-03-20T03:51:43.825000Z	30.438	50.721	0.74	21.09	282.4	FALSE	NaN	NaN
2.02203e+16	2022-03-20T04:02:36.050000Z	29.677	51.053	-0.15	1.36	27.47	FALSE	NaN	NaN
2.02203e+16	2022-03-20T05:02:32.500000Z	29.658	50.873	-0.1	1.58	31.29	FALSE	NaN	NaN
2.02203e+16	2022-03-20T05:50:33.825000Z	29.928	50.784	-0.02	2	38.28	FALSE	NaN	NaN
2.02203e+16	2022-03-20T06:28:01.300000Z	29.83	50.676	-0.16	1.31	26.62	TRUE	10202.1	254.29
2.02203e+16	2022-03-20T06:42:32.875000Z	29.55	50.967	-0.25	1.01	21.39	FALSE	NaN	NaN
2.02203e+16	2022-03-20T07:48:07.800000Z	29.637	50.864	-0.16	1.31	26.62	FALSE	NaN	NaN
2.02203e+16	2022-03-20T07:51:34.550000Z	29.785	50.955	0	2.16	40.75	FALSE	NaN	NaN
2.02203e+16	2022-03-20T11:10:12.000000Z	29.809	50.649	-0.14	1.4	28.27	FALSE	NaN	NaN
2.02203e+16	2022-03-20T11:29:39.425000Z	29.659	50.873	-0.15	1.36	27.54	FALSE	NaN	NaN
2.02203e+16	2022-03-20T11:31:34.175000Z	29.724	50.649	0.71	19.23	261.16	FALSE	NaN	NaN
2.02203e+16	2022-03-20T11:32:17.375000Z	29.753	50.604	0.69	17.97	246.61	FALSE	NaN	NaN
2.02203e+16	2022-03-20T11:34:04.650000Z	29.752	50.631	0.34	6.06	98.01	TRUE	3188.37	79.38
2.02203e+16	2022-03-20T11:50:26.600000Z	29.566	50.846	-0.29	0.88	19.02	TRUE	3187.17	79.18
2.02203e+16	2022-03-20T11:52:13.300000Z	29.552	50.846	0.03	2.33	43.51	TRUE	2860.82	71.05
2.02203e+16	2022-03-20T11:53:44.175000Z	29.609	50.842	-0.03	1.95	37.44	TRUE	3098.17	77.01
2.02203e+16	2022-03-20T11:55:00.250000Z	29.425	50.791	-0.42	0.59	13.52	FALSE	NaN	NaN
2.02203e+16	2022-03-20T11:57:13.300000Z	29.538	50.841	-0.24	1.02	21.67	TRUE	1708.25	42.41
2.02203e+16	2022-03-20T11:58:40.225000Z	29.586	50.828	-0.14	1.42	28.64	TRUE	2776.72	68.99
2.02203e+16	2022-03-20T13:41:41.575000Z	29.298	50.736	-0.95	0.12	3.46	FALSE	NaN	NaN
2.02203e+16	2022-03-20T13:56:43.200000Z	29.074	51.26	0.4	7.45	116.72	FALSE	NaN	NaN
2.02203e+16	2022-03-20T14:06:04.350000Z	28.946	51.223	0.03	2.35	43.86	FALSE	NaN	NaN
2.02203e+16	2022-03-20T17:30:34.950000Z	31.344	51.228	0.67	16.9	234.08	FALSE	NaN	NaN
2.02203e+16	2022-03-20T19:00:14.875000Z	29.614	50.821	0.82	26.3	340.7	FALSE	NaN	NaN
2.02203e+16	2022-03-20T19:08:37.775000Z	30.745	50.315	0.34	6.08	98.27	FALSE	NaN	NaN
2.02203e+16	2022-03-20T19:59:05.425000Z	29.615	50.891	-0.19	1.19	24.62	TRUE	3820.34	95.04
2.02203e+16	2022-03-20T20:46:26.475000Z	30.479	50.496	0.81	25.74	334.54	TRUE	41728.1	1048.34
2.02203e+16	2022-03-20T21:34:14.625000Z	31.475	51.334	0.78	23.48	309.38	FALSE	NaN	NaN
2.02203e+16	2022-03-20T21:36:08.725000Z	31.319	51.336	0.91	35.65	441	FALSE	NaN	NaN
2.02203e+16	2022-03-21T02:51:50.000000Z	29.297	50.799	-0.36	0.72	15.97	FALSE	NaN	NaN
2.02203e+16	2022-03-21T03:13:55.325000Z	31.421	51.452	0.81	26.14	338.93	FALSE	NaN	NaN
2.02203e+16	2022-03-21T03:17:37.825000Z	29.899	50.919	0.09	2.87	52.01	FALSE	NaN	NaN
2.02203e+16	2022-03-21T05:00:41.550000Z	28.998	51.417	0.51	10.34	154.26	FALSE	NaN	NaN
2.02203e+16	2022-03-21T05:02:21.000000Z	29.085	51.388	0.3	5.43	89.23	FALSE	NaN	NaN
2.02203e+16	2022-03-21T05:03:20.225000Z	29.046	51.224	0.52	10.7	158.75	FALSE	NaN	NaN
2.02203e+16	2022-03-21T05:05:33.550000Z	29.609	50.819	1.17	78.22	859.47	TRUE	9239.77	229.58
2.02203e+16	2022-03-21T05:05:56.900000Z	29.694	50.837	0.83	27.8	357.07	TRUE	12589.3	313.27
2.02203e+16	2022-03-21T05:07:15.125000Z	29.6	50.828	0.59	13.3	191.02	TRUE	11767.8	292.39
2.02203e+16	2022-03-21T05:37:05.350000Z	28.974	50.662	0.92	35.97	444.47	FALSE	NaN	NaN
2.02203e+16	2022-03-21T06:56:01.825000Z	30.34	50.631	0.24	4.45	75.33	TRUE	40668.2	1019.93
2.02203e+16	2022-03-21T08:58:03.150000Z	29.58	50.846	0.09	2.88	52.08	FALSE	NaN	NaN
2.02203e+16	2022-03-21T09:03:09.300000Z	29.732	50.685	-0.05	1.85	35.73	TRUE	2676.04	66.58
2.02203e+16	2022-03-21T09:33:11.150000Z	29.537	50.846	-0.26	0.97	20.62	TRUE	5152.36	127.93
2.02203e+16	2022-03-21T10:10:03.900000Z	29.65	50.972	0.21	4.08	70.03	TRUE	7621.06	189.9
2.02203e+16	2022-03-21T10:15:11.150000Z	29.641	50.99	0.24	4.54	76.71	TRUE	7082.74	176.54
2.02203e+16	2022-03-21T10:51:58.500000Z	29.872	50.937	0.03	2.34	43.72	FALSE	NaN	NaN
2.02203e+16	2022-03-21T11:03:14.850000Z	29.767	50.622	0.57	12.28	178.5	TRUE	4705.67	117.15
2.02203e+16	2022-03-21T11:32:15.250000Z	29.593	50.972	0.6	13.47	193.02	FALSE	NaN	NaN
2.02203e+16	2022-03-21T12:08:03.725000Z	29.773	50.703	-0.04	1.9	36.61	FALSE	NaN	NaN
2.02203e+16	2022-03-21T17:58:35.650000Z	29.651	50.828	0.74	20.83	279.48	TRUE	6860.16	170.59
2.02203e+16	2022-03-21T18:00:10.525000Z	29.715	50.828	0.6	13.43	192.52	TRUE	8829.72	219.79
2.02203e+16	2022-03-21T18:00:51.400000Z	29.713	50.864	0.4	7.4	116.11	TRUE	8928.04	222.33
2.02203e+16	2022-03-21T18:01:15.275000Z	29.718	50.721	0.32	5.81	94.5	TRUE	4609.3	114.66
2.02203e+16	2022-03-21T18:09:37.100000Z	29.142	50.898	-0.38	0.67	15.08	TRUE	2320.31	57.45
2.02203e+16	2022-03-21T21:40:01.275000Z	29.321	50.727	-0.55	0.4	9.66	FALSE	NaN	NaN
2.02203e+16	2022-03-21T21:42:45.225000Z	30.127	50.901	0.4	7.31	114.9	FALSE	NaN	NaN
2.02203e+16	2022-03-22T02:52:58.800000Z	31.593	51.369	0.84	28.14	360.81	FALSE	NaN	NaN
2.02203e+16	2022-03-22T03:25:42.300000Z	29.623	50.819	-0.22	1.1	23.07	FALSE	NaN	NaN
2.02203e+16	2022-03-22T04:32:05.600000Z	29.436	50.949	0.76	22.42	297.52	FALSE	NaN	NaN
2.02203e+16	2022-03-22T04:32:46.275000Z	29.779	50.865	1.14	71.34	794.83	FALSE	NaN	NaN
2.02203e+16	2022-03-22T04:35:19.825000Z	29.637	50.828	0.93	37.79	463.39	TRUE	7063.62	175.61
2.02203e+16	2022-03-22T04:36:50.625000Z	29.623	50.819	0.54	11.24	165.51	TRUE	6841.99	170.05
2.02203e+16	2022-03-22T04:39:15.725000Z	29.75	50.883	0.16	3.53	61.95	TRUE	16108.8	401.42
2.02203e+16	2022-03-22T09:18:16.900000Z	30.441	51.108	0.29	5.31	87.62	FALSE	NaN	NaN
2.02203e+16	2022-03-22T10:23:16.700000Z	29.841	51.054	0.1	2.96	53.4	FALSE	NaN	NaN
2.02203e+16	2022-03-22T10:26:34.900000Z	29.58	50.846	-0.26	0.98	20.89	TRUE	3875.09	96.26
2.02203e+16	2022-03-22T10:29:23.525000Z	29.594	50.846	-0.15	1.37	27.69	TRUE	4212.83	104.68
2.02203e+16	2022-03-22T10:30:42.100000Z	29.518	50.819	-0.05	1.85	35.83	FALSE	NaN	NaN
2.02203e+16	2022-03-22T10:31:42.000000Z	29.571	50.864	0	2.15	40.68	TRUE	4646.49	115.46
2.02203e+16	2022-03-22T10:45:06.025000Z	30.565	50.586	0.37	6.71	106.82	FALSE	NaN	NaN
2.02203e+16	2022-03-22T10:59:53.100000Z	29.75	50.847	0.29	5.26	86.94	TRUE	11380.8	283.47
2.02203e+16	2022-03-22T11:01:28.025000Z	29.746	50.523	0.63	14.95	210.91	FALSE	NaN	NaN
2.02203e+16	2022-03-22T11:02:56.600000Z	29.785	50.838	0.14	3.33	58.96	FALSE	NaN	NaN
2.02203e+16	2022-03-22T11:03:43.050000Z	29.751	50.73	0.21	4.08	70.03	FALSE	NaN	NaN
2.02203e+16	2022-03-22T11:05:10.050000Z	29.779	50.856	0.94	39.08	476.87	TRUE	10209.8	254.46
2.02203e+16	2022-03-22T11:32:48.675000Z	29.624	50.702	0	2.13	40.35	TRUE	2674.56	66.39
2.02203e+16	2022-03-22T11:41:52.575000Z	29.624	50.702	0.08	2.73	49.72	TRUE	2531.53	62.84
2.02203e+16	2022-03-22T11:42:59.450000Z	28.574	50.945	0.48	9.4	142.28	FALSE	NaN	NaN
2.02203e+16	2022-03-22T12:31:33.175000Z	29.873	50.532	-0.04	1.89	36.47	FALSE	NaN	NaN
2.02203e+16	2022-03-22T13:14:11.575000Z	29.437	50.899	-0.22	1.09	22.77	TRUE	1267.5	31.46
2.02203e+16	2022-03-22T13:21:44.325000Z	29.367	50.863	-0.27	0.95	20.25	FALSE	NaN	NaN
2.02203e+16	2022-03-22T13:25:01.075000Z	29.759	50.649	-0.09	1.62	31.9	FALSE	NaN	NaN
2.02203e+16	2022-03-22T13:42:22.625000Z	29.358	50.89	-0.53	0.42	10.26	FALSE	NaN	NaN
2.02203e+16	2022-03-22T13:46:14.775000Z	29.367	50.872	-0.53	0.42	10.2	FALSE	NaN	NaN
2.02203e+16	2022-03-22T15:28:50.275000Z	30.057	50.407	1.31	120.23	1237.97	FALSE	NaN	NaN
2.02203e+16	2022-03-22T16:47:03.975000Z	31.91	51.436	1.85	630.96	5058.07	FALSE	NaN	NaN
2.02203e+16	2022-03-22T18:30:39.100000Z	29.75	50.856	0.56	12.1	176.19	TRUE	14548.6	362.41
2.02203e+16	2022-03-22T18:32:05.425000Z	29.729	50.847	0.61	14.06	200.19	FALSE	NaN	NaN
2.02203e+16	2022-03-22T18:33:20.250000Z	29.552	50.819	1.24	96.98	1031.5	TRUE	3331.76	82.68
2.02203e+16	2022-03-22T18:34:08.325000Z	29.594	50.828	1.02	49.36	581.34	FALSE	NaN	NaN
2.02203e+16	2022-03-22T18:35:30.850000Z	29.452	50.881	1.13	69.18	774.38	TRUE	3570.51	88.56
2.02203e+16	2022-03-22T18:37:37.725000Z	29.387	51.335	0.36	6.43	102.99	FALSE	NaN	NaN
2.02203e+16	2022-03-22T18:38:36.375000Z	29.26	51.257	0.95	39.69	483.13	FALSE	NaN	NaN
2.02203e+16	2022-03-22T18:50:13.000000Z	29.255	50.79	-0.47	0.51	11.99	FALSE	NaN	NaN
2.02203e+16	2022-03-22T18:53:12.050000Z	29.381	50.881	-0.23	1.06	22.24	TRUE	1431.44	35.48
2.02203e+16	2022-03-23T04:59:17.400000Z	29.708	50.855	1.44	179.2	1737.28	FALSE	NaN	NaN
2.02203e+16	2022-03-23T05:01:08.300000Z	29.542	50.495	0.68	17.11	236.54	FALSE	NaN	NaN
2.02203e+16	2022-03-23T05:02:00.675000Z	29.708	50.855	0.19	3.86	66.82	FALSE	NaN	NaN
2.02203e+16	2022-03-23T05:03:53.125000Z	29.779	50.847	1.31	120.23	1237.97	TRUE	8297.98	206.75
2.02203e+16	2022-03-23T12:00:36.150000Z	29.522	50.909	1	45.85	546.09	FALSE	NaN	NaN
2.02203e+16	2022-03-23T12:02:46.925000Z	29.581	50.783	0.92	36.64	451.47	FALSE	NaN	NaN
2.02203e+16	2022-03-23T12:03:41.825000Z	29.464	50.792	1.14	71.34	794.83	FALSE	NaN	NaN
2.02203e+16	2022-03-23T12:05:03.075000Z	29.674	50.828	0.4	7.36	115.5	FALSE	NaN	NaN
2.02203e+16	2022-03-23T12:05:41.375000Z	29.63	50.702	-0.04	1.93	37.1	FALSE	NaN	NaN
2.02203e+16	2022-03-23T12:10:53.650000Z	29.226	50.799	-0.26	0.95	20.41	TRUE	128.07	3.16
2.02203e+16	2022-03-23T13:14:51.775000Z	29.774	50.559	0.37	6.73	107.1	FALSE	NaN	NaN
2.02203e+16	2022-03-23T17:30:04.500000Z	29.698	50.424	-0.09	1.66	32.59	FALSE	NaN	NaN
2.02203e+16	2022-03-23T22:38:59.300000Z	29.31	50.835	-0.82	0.18	4.85	FALSE	NaN	NaN
2.02203e+16	2022-03-23T22:40:08.325000Z	29.31	50.835	-0.67	0.27	7.05	FALSE	NaN	NaN
2.02203e+16	2022-03-23T23:00:00.500000Z	29.651	50.855	0.54	11.45	168.11	TRUE	7350.33	182.82
2.02203e+16	2022-03-23T23:04:49.875000Z	29.679	50.846	0.42	7.94	123.28	TRUE	7472.73	185.91
2.02203e+16	2022-03-23T23:05:38.525000Z	29.612	50.683	0.85	29.38	374.22	FALSE	NaN	NaN
2.02203e+16	2022-03-23T23:06:42.750000Z	29.75	50.856	0.34	6.12	98.78	TRUE	8371.31	208.52
2.02203e+16	2022-03-23T23:07:48.275000Z	29.722	50.855	0.37	6.63	105.71	TRUE	7790.84	193.99
2.02203e+16	2022-03-23T23:08:06.800000Z	29.638	50.765	0.44	8.37	128.87	TRUE	3923.97	97.49
2.02203e+16	2022-03-24T01:43:23.575000Z	29.31	50.835	-0.79	0.19	5.25	FALSE	NaN	NaN
2.02203e+16	2022-03-24T01:57:17.625000Z	29.339	50.835	-0.73	0.23	6.06	FALSE	NaN	NaN
2.02203e+16	2022-03-24T02:06:27.725000Z	29.31	50.844	-0.04	1.93	37.01	FALSE	NaN	NaN
2.02203e+16	2022-03-24T03:07:17.400000Z	29.325	50.826	-0.9	0.14	3.88	FALSE	NaN	NaN
2.02203e+16	2022-03-24T04:22:08.400000Z	29.351	50.943	-0.34	0.75	16.61	FALSE	NaN	NaN
2.02203e+16	2022-03-24T05:20:35.475000Z	29.268	50.808	-0.81	0.18	4.92	FALSE	NaN	NaN
2.02203e+16	2022-03-24T05:59:38.725000Z	29.609	50.819	0.45	8.58	131.58	TRUE	6659.88	165.47
2.02203e+16	2022-03-24T06:00:26.250000Z	29.623	50.828	0.54	11.31	166.37	TRUE	5402.67	134.26
2.02203e+16	2022-03-24T06:01:30.125000Z	29.651	50.828	0.61	14.1	200.72	FALSE	NaN	NaN
2.02203e+16	2022-03-24T06:03:28.975000Z	29.453	50.8	1.08	59.34	679.75	FALSE	NaN	NaN
2.02203e+16	2022-03-24T06:04:01.975000Z	29.524	50.801	0.62	14.45	204.94	TRUE	2380.9	59.03
2.02203e+16	2022-03-24T06:08:33.225000Z	29.439	50.8	0.55	11.55	169.43	TRUE	516.82	12.79
2.02203e+16	2022-03-24T08:28:31.550000Z	29.957	50.649	0.12	3.13	55.96	FALSE	NaN	NaN
2.02203e+16	2022-03-24T08:45:33.275000Z	29.591	50.414	-0.26	0.98	20.95	FALSE	NaN	NaN
2.02203e+16	2022-03-24T17:47:39.850000Z	30.745	50.36	0.46	8.9	135.76	FALSE	NaN	NaN
2.02203e+16	2022-03-24T17:57:55.750000Z	29.467	50.836	-0.49	0.48	11.29	FALSE	NaN	NaN
2.02203e+16	2022-03-24T18:17:05.800000Z	29.368	50.773	-0.24	1.03	21.78	FALSE	NaN	NaN
2.02203e+16	2022-03-24T23:37:57.900000Z	29.579	50.972	-0.07	1.73	33.83	FALSE	NaN	NaN
2.02203e+16	2022-03-24T23:53:44.550000Z	29.578	50.975	-0.44	0.57	13.1	FALSE	NaN	NaN
2.02203e+16	2022-03-25T01:45:55.475000Z	29.78	50.707	-0.39	0.64	14.62	TRUE	3064.33	76.3
2.02203e+16	2022-03-25T03:29:16.000000Z	29.366	50.893	-0.63	0.31	7.82	FALSE	NaN	NaN
2.02203e+16	2022-03-25T06:00:15.400000Z	29.609	50.819	0.35	6.37	102.19	TRUE	10479	260.32
2.02203e+16	2022-03-25T06:01:28.300000Z	29.63	50.819	0.98	43.52	522.42	TRUE	8334.67	207.16
2.02203e+16	2022-03-25T06:04:55.900000Z	29.666	50.819	0.24	4.49	75.92	TRUE	8028.67	199.68
2.02203e+16	2022-03-25T09:52:03.275000Z	29.537	50.846	-0.07	1.71	33.5	FALSE	NaN	NaN
2.02203e+16	2022-03-25T10:57:17.350000Z	29.564	50.972	-0.1	1.58	31.21	FALSE	NaN	NaN
2.02203e+16	2022-03-25T10:59:58.175000Z	29.564	50.981	0.03	2.34	43.61	FALSE	NaN	NaN
2.02203e+16	2022-03-25T14:00:05.400000Z	29.623	50.828	0.26	4.76	79.77	FALSE	NaN	NaN
2.02203e+16	2022-03-25T15:03:30.400000Z	28.089	50.361	0.3	5.46	89.7	FALSE	NaN	NaN
2.02203e+16	2022-03-25T16:20:29.225000Z	28.43	50.074	0.08	2.75	50.16	FALSE	NaN	NaN
2.02203e+16	2022-03-25T21:54:08.475000Z	29.566	50.846	-0.3	0.87	18.82	TRUE	1578.17	39.19
2.02203e+16	2022-03-25T22:01:00.400000Z	29.522	50.857	1.18	80.66	882.17	FALSE	NaN	NaN
2.02203e+16	2022-03-25T22:02:05.975000Z	29.438	50.872	1.04	52.48	612.45	FALSE	NaN	NaN
2.02203e+16	2022-03-25T22:03:12.725000Z	29.465	50.876	1.21	88.44	953.92	FALSE	NaN	NaN
2.02203e+16	2022-03-25T22:04:49.400000Z	29.651	50.828	1.45	184.78	1783.15	FALSE	NaN	NaN
2.02203e+16	2022-03-25T22:06:00.475000Z	29.411	50.782	0.7	18.31	250.5	FALSE	NaN	NaN
2.02203e+16	2022-03-26T04:00:02.075000Z	29.629	50.745	1.29	113.07	1175.09	FALSE	NaN	NaN
2.02203e+16	2022-03-26T04:01:33.625000Z	29.637	50.837	1.1	63.1	716.13	TRUE	4546.24	113.02
2.02203e+16	2022-03-26T04:02:19.075000Z	29.76	50.514	0.91	35.65	441	FALSE	NaN	NaN
2.02203e+16	2022-03-26T05:59:15.150000Z	31.37	51.156	0.64	15.51	217.61	TRUE	107097	2706.54
2.02203e+16	2022-03-26T07:06:23.525000Z	31.404	51.353	0.69	17.92	245.97	FALSE	NaN	NaN
2.02203e+16	2022-03-26T07:17:45.850000Z	31.13	50.69	0.82	26.38	341.59	FALSE	NaN	NaN
2.02203e+16	2022-03-26T07:44:25.275000Z	29.799	50.865	-0.17	1.28	26.21	FALSE	NaN	NaN
2.02203e+16	2022-03-26T08:32:15.575000Z	29.345	51.325	0.11	2.98	53.68	FALSE	NaN	NaN
2.02203e+16	2022-03-26T09:04:27.750000Z	29.732	50.532	-0.17	1.26	25.87	FALSE	NaN	NaN
2.02203e+16	2022-03-26T11:00:28.125000Z	29.866	50.604	0.39	7.11	112.24	FALSE	NaN	NaN
2.02203e+16	2022-03-26T11:05:56.350000Z	29.477	50.809	-0.49	0.48	11.29	FALSE	NaN	NaN
2.02203e+16	2022-03-26T11:31:37.500000Z	31.028	50.439	0.77	22.7	300.63	FALSE	NaN	NaN
2.02203e+16	2022-03-26T13:10:00.325000Z	29.486	50.962	-0.14	1.41	28.34	FALSE	NaN	NaN
2.02203e+16	2022-03-26T13:36:37.700000Z	31.014	50.475	0.72	19.35	262.53	FALSE	NaN	NaN
2.02203e+16	2022-03-26T14:42:16.125000Z	29.758	50.838	-0.26	0.97	20.68	FALSE	NaN	NaN
2.02203e+16	2022-03-26T14:54:21.375000Z	31.38	50.427	0.86	30.01	381.11	FALSE	NaN	NaN
2.02203e+16	2022-03-27T04:50:56.325000Z	32.044	51.201	1.06	55.8	645.23	FALSE	NaN	NaN
2.02203e+16	2022-03-27T08:25:36.850000Z	30.155	50.829	0.34	6.18	99.56	FALSE	NaN	NaN
2.02203e+16	2022-03-27T10:07:52.650000Z	30.155	50.793	0.1	2.89	52.19	FALSE	NaN	NaN
2.02203e+16	2022-03-27T10:28:00.125000Z	29.72	51.044	1.01	47.86	566.39	TRUE	16955	423.26
2.02203e+16	2022-03-27T10:43:54.525000Z	29.409	50.872	-0.21	1.14	23.68	FALSE	NaN	NaN
2.02203e+16	2022-03-27T11:18:12.875000Z	29.367	50.866	-0.27	0.93	19.94	FALSE	NaN	NaN
2.02203e+16	2022-03-27T11:27:24.500000Z	29.573	50.882	-0.24	1.02	21.56	FALSE	NaN	NaN
2.02203e+16	2022-03-27T12:31:00.150000Z	29.793	50.856	0.88	32.11	403.6	FALSE	NaN	NaN
2.02203e+16	2022-03-27T12:32:04.725000Z	29.742	50.883	0.99	44.87	536.22	TRUE	17667.1	440.02
2.02203e+16	2022-03-27T12:35:59.300000Z	29.624	50.738	1	46.42	551.81	TRUE	1501.58	37.29
2.02203e+16	2022-03-27T17:08:43.425000Z	29.889	50.487	0.07	2.65	48.51	FALSE	NaN	NaN
2.02203e+16	2022-03-27T18:30:01.650000Z	29.623	50.819	-0.09	1.63	32.07	FALSE	NaN	NaN
2.02203e+16	2022-03-27T18:32:25.250000Z	29.452	50.872	1.1	63.1	716.13	FALSE	NaN	NaN
2.02203e+16	2022-03-27T18:33:15.450000Z	29.438	50.836	0.89	33.42	417.51	FALSE	NaN	NaN
2.02203e+16	2022-03-27T18:34:31.825000Z	29.296	50.826	1.04	52.48	612.45	FALSE	NaN	NaN
2.02203e+16	2022-03-27T18:36:07.450000Z	29.609	50.819	0.29	5.26	86.94	TRUE	2390.26	59.38
2.02203e+16	2022-03-27T18:36:28.975000Z	29.616	50.828	0.28	5.01	83.39	TRUE	2793.11	69.4
2.02203e+16	2022-03-27T18:41:23.650000Z	31.569	51.54	0.89	32.91	412.11	FALSE	NaN	NaN
2.02203e+16	2022-03-27T18:46:23.400000Z	31.525	51.558	0.64	15.32	215.35	FALSE	NaN	NaN
2.02203e+16	2022-03-27T19:25:38.375000Z	28.533	50.971	0.23	4.35	73.97	TRUE	13541.2	338
2.02203e+16	2022-03-27T19:31:59.800000Z	28.476	50.898	0.3	5.38	88.54	TRUE	18296.2	456.51
2.02203e+16	2022-03-27T19:38:38.800000Z	28.509	50.809	0.36	6.43	102.99	TRUE	11365.9	283.26
2.02203e+16	2022-03-27T20:35:54.800000Z	28.406	50.924	0.32	5.68	92.79	TRUE	24573.5	613.96
2.02203e+16	2022-03-27T20:36:18.175000Z	28.534	50.899	0.29	5.31	87.62	TRUE	16195.9	403.87
2.02203e+16	2022-03-27T20:57:53.850000Z	28.52	50.899	0.47	9.06	137.9	TRUE	18448.8	460.19
2.02203e+16	2022-03-27T21:03:41.350000Z	28.507	50.917	1.4	158.49	1565.27	TRUE	17173.3	428.47
2.02203e+16	2022-03-27T21:14:33.525000Z	28.485	50.889	1.72	423.32	3604.34	TRUE	29334.2	732.01
2.02203e+16	2022-03-27T21:18:58.525000Z	28.45	50.835	0.14	3.28	58.19	FALSE	NaN	NaN
2.02203e+16	2022-03-27T21:30:37.425000Z	28.505	50.926	0.1	2.96	53.4	FALSE	NaN	NaN
2.02203e+16	2022-03-27T21:31:49.100000Z	28.498	50.925	2.21	1905.46	12927.1	FALSE	NaN	NaN
2.02203e+16	2022-03-27T21:39:43.075000Z	28.521	50.863	0.17	3.6	62.93	TRUE	8722.85	217.44
2.02203e+16	2022-03-27T21:52:57.000000Z	28.465	50.889	0.27	4.91	81.88	FALSE	NaN	NaN
2.02203e+16	2022-03-27T22:55:16.350000Z	28.499	50.907	1.06	55.8	645.23	TRUE	22250.9	555.18
2.02203e+16	2022-03-27T23:11:16.400000Z	28.505	50.899	0.97	41.82	505.02	TRUE	26173.4	652.93
2.02203e+16	2022-03-28T01:00:12.325000Z	29.672	50.747	0.28	5.04	83.82	FALSE	NaN	NaN
2.02203e+16	2022-03-28T01:00:58.725000Z	29.709	50.757	0.62	14.68	207.63	TRUE	6076.1	151.06
2.02203e+16	2022-03-28T01:02:00.975000Z	29.751	50.748	0.61	14.06	200.19	TRUE	4877.31	121.37
2.02203e+16	2022-03-28T01:04:00.300000Z	29.742	50.829	0.28	5.17	85.59	TRUE	30039.8	748.2
2.02203e+16	2022-03-28T01:04:25.000000Z	29.736	50.856	0.08	2.74	49.87	FALSE	NaN	NaN
2.02203e+16	2022-03-28T01:06:01.775000Z	29.977	50.982	1.33	127.84	1304.22	FALSE	NaN	NaN
2.02203e+16	2022-03-28T01:07:15.250000Z	29.58	50.846	1.11	65.06	735.04	FALSE	NaN	NaN
2.02203e+16	2022-03-28T07:28:08.050000Z	29.507	50.962	0	2.16	40.86	FALSE	NaN	NaN
2.02203e+16	2022-03-28T07:38:02.525000Z	29.507	50.971	-0.11	1.54	30.65	FALSE	NaN	NaN
2.02203e+16	2022-03-28T12:00:15.575000Z	29.623	50.828	0.21	4.11	70.39	FALSE	NaN	NaN
2.02203e+16	2022-03-28T12:02:25.350000Z	29.795	50.631	0.48	9.32	141.18	TRUE	11738.1	292.22
2.02203e+16	2022-03-28T12:03:16.425000Z	29.795	50.604	0.66	16.49	229.25	FALSE	NaN	NaN
2.02203e+16	2022-03-28T12:04:08.525000Z	29.695	50.676	0.61	13.93	198.63	FALSE	NaN	NaN
2.02203e+16	2022-03-28T12:06:00.675000Z	29.197	50.816	-0.67	0.28	7.12	FALSE	NaN	NaN
2.02203e+16	2022-03-28T13:43:43.225000Z	31.102	51.329	0.73	20.08	270.87	FALSE	NaN	NaN
2.02203e+16	2022-03-28T17:30:15.825000Z	29.722	50.842	-0.14	1.4	28.2	FALSE	NaN	NaN
2.02203e+16	2022-03-28T17:33:32.850000Z	29.524	50.801	0.93	37.44	459.78	FALSE	NaN	NaN
2.02203e+16	2022-03-28T17:34:30.400000Z	29.56	50.756	0.03	2.33	43.53	FALSE	NaN	NaN
2.02203e+16	2022-03-28T17:35:55.100000Z	29.623	50.819	0.04	2.43	45.11	FALSE	NaN	NaN
2.02203e+16	2022-03-28T17:36:44.400000Z	29.609	50.819	0.06	2.58	47.46	FALSE	NaN	NaN
2.02203e+16	2022-03-28T17:37:00.025000Z	29.503	50.684	-0.11	1.52	30.25	FALSE	NaN	NaN
2.02203e+16	2022-03-28T18:26:39.175000Z	29.63	50.81	-0.41	0.62	14.1	FALSE	NaN	NaN
2.02203e+16	2022-03-28T21:50:40.175000Z	28.999	50.5	0.15	3.41	60.2	FALSE	NaN	NaN
2.02203e+16	2022-03-29T03:59:10.250000Z	29.407	51.029	-0.14	1.39	28.05	FALSE	NaN	NaN
2.02203e+16	2022-03-29T05:00:27.750000Z	29.623	50.828	-0.06	1.82	35.27	TRUE	45751.8	1136.77
2.02203e+16	2022-03-29T05:01:16.750000Z	29.397	50.852	0.88	32.51	407.83	FALSE	NaN	NaN
2.02203e+16	2022-03-29T05:05:39.225000Z	29.494	50.996	1.08	59.34	679.75	FALSE	NaN	NaN
2.02203e+16	2022-03-29T05:07:10.075000Z	29.701	50.801	0.04	2.43	45.03	FALSE	NaN	NaN
2.02203e+16	2022-03-29T05:08:21.875000Z	29.623	50.819	-0.13	1.44	28.94	FALSE	NaN	NaN
2.02203e+16	2022-03-29T05:10:54.100000Z	29.362	51.145	0.59	13.14	189.04	TRUE	8653.89	215.97
2.02203e+16	2022-03-29T05:13:46.275000Z	29.183	50.834	-0.43	0.58	13.41	TRUE	1172.99	29
2.02203e+16	2022-03-29T07:41:39.200000Z	29.389	51.262	0.05	2.49	46	FALSE	NaN	NaN
2.02203e+16	2022-03-29T08:10:00.850000Z	30.828	51.232	0.6	13.59	194.53	FALSE	NaN	NaN
2.02203e+16	2022-03-29T10:25:27.750000Z	31.194	50.968	0.79	24.66	322.55	FALSE	NaN	NaN
2.02203e+16	2022-03-29T10:32:13.700000Z	29.438	50.827	-0.44	0.55	12.83	FALSE	NaN	NaN
2.02203e+16	2022-03-29T10:47:41.950000Z	29.41	50.845	-0.47	0.5	11.87	FALSE	NaN	NaN
2.02203e+16	2022-03-29T13:00:16.500000Z	29.609	50.819	-0.05	1.86	35.87	FALSE	NaN	NaN
2.02203e+16	2022-03-29T13:01:12.450000Z	29.623	50.819	0.58	12.9	186.1	FALSE	NaN	NaN
2.02203e+16	2022-03-29T13:01:55.825000Z	29.794	50.712	0.7	18.65	254.44	FALSE	NaN	NaN
2.02203e+16	2022-03-29T14:06:13.975000Z	31.073	51.32	0.62	14.54	206.02	FALSE	NaN	NaN
2.02203e+16	2022-03-29T14:06:23.050000Z	29.871	50.919	0	2.14	40.55	FALSE	NaN	NaN
2.02203e+16	2022-03-29T20:31:56.325000Z	29.266	50.916	1.17	78.22	859.47	FALSE	NaN	NaN
2.02203e+16	2022-03-29T20:33:29.400000Z	29.477	50.778	1.05	54.12	628.63	FALSE	NaN	NaN
2.02203e+16	2022-03-29T20:35:14.100000Z	29.623	50.828	0.06	2.59	47.63	FALSE	NaN	NaN
2.02203e+16	2022-03-29T20:36:45.975000Z	29.508	50.899	1.03	50.89	596.7	FALSE	NaN	NaN
2.02203e+16	2022-03-30T02:30:58.600000Z	29.624	50.702	0.92	36.64	451.47	FALSE	NaN	NaN
2.02203e+16	2022-03-30T02:31:47.125000Z	29.602	50.711	0.89	32.91	412.11	TRUE	1178.78	29.25
2.02203e+16	2022-03-30T02:33:12.225000Z	29.587	50.855	-0.07	1.74	33.93	FALSE	NaN	NaN
2.02203e+16	2022-03-30T02:34:43.125000Z	29.695	50.73	0.12	3.15	56.26	FALSE	NaN	NaN
2.02203e+16	2022-03-30T04:41:40.550000Z	31.322	50.392	0.62	14.32	203.35	FALSE	NaN	NaN
2.02203e+16	2022-03-30T06:01:28.875000Z	29.832	50.478	-0.14	1.38	27.9	FALSE	NaN	NaN
2.02203e+16	2022-03-30T06:07:47.575000Z	29.736	50.874	-0.04	1.91	36.81	FALSE	NaN	NaN
2.02203e+16	2022-03-30T07:59:43.350000Z	29.887	50.595	0.24	4.53	76.51	FALSE	NaN	NaN
2.02203e+16	2022-03-30T10:45:44.100000Z	29.437	50.939	-0.36	0.72	15.97	FALSE	NaN	NaN
2.02203e+16	2022-03-30T11:31:22.275000Z	29.65	50.941	0.26	4.86	81.24	FALSE	NaN	NaN
2.02203e+16	2022-03-30T11:56:03.225000Z	31.366	50.409	1.11	65.06	735.04	FALSE	NaN	NaN
2.02203e+16	2022-03-30T11:56:35.800000Z	29.76	50.586	0.27	4.95	82.52	FALSE	NaN	NaN
2.02203e+16	2022-03-30T13:00:38.575000Z	29.351	50.937	1.16	75.86	837.36	FALSE	NaN	NaN
2.02203e+16	2022-03-30T13:01:23.400000Z	29.393	50.971	0.71	18.94	257.78	TRUE	11282.8	280.51
2.02203e+16	2022-03-30T13:01:49.525000Z	29.426	50.719	0.83	27.54	354.29	FALSE	NaN	NaN
2.02203e+16	2022-03-30T13:02:00.525000Z	29.379	50.962	1.27	106.33	1115.4	FALSE	NaN	NaN
2.02203e+16	2022-03-30T13:03:22.150000Z	29.557	50.775	0.92	35.97	444.47	FALSE	NaN	NaN
2.02203e+16	2022-03-30T13:04:22.100000Z	29.524	50.783	0.36	6.57	104.89	TRUE	629.55	15.61
2.02203e+16	2022-03-30T13:20:51.325000Z	31.22	51.535	0.72	19.95	269.46	FALSE	NaN	NaN
2.02203e+16	2022-03-30T14:04:32.525000Z	29.302	51.294	1.07	57.54	662.27	FALSE	NaN	NaN
2.02203e+16	2022-03-30T15:12:34.100000Z	29.899	50.955	0.03	2.37	44.2	FALSE	NaN	NaN
2.02203e+16	2022-03-30T15:13:38.375000Z	31.159	51.31	0.56	12.06	175.73	FALSE	NaN	NaN
2.02203e+16	2022-03-30T19:06:21.350000Z	29.45	51.002	-0.19	1.21	24.95	FALSE	NaN	NaN
2.02203e+16	2022-03-30T19:07:27.800000Z	29.45	51.011	-0.31	0.83	18.15	FALSE	NaN	NaN
2.02203e+16	2022-03-30T19:12:10.850000Z	31.349	51.497	0.7	18.71	255.11	FALSE	NaN	NaN
2.02203e+16	2022-03-30T19:29:54.450000Z	29.75	50.865	0.09	2.86	51.86	FALSE	NaN	NaN
2.02203e+16	2022-03-30T19:30:38.175000Z	29.729	50.847	0.09	2.87	51.98	FALSE	NaN	NaN
2.02203e+16	2022-03-30T19:31:09.450000Z	29.736	50.865	0.06	2.56	47.13	TRUE	2642.98	65.83
2.02203e+16	2022-03-30T19:32:34.025000Z	29.623	50.837	-0.19	1.19	24.62	TRUE	1854.17	46.1
2.02203e+16	2022-03-30T19:34:32.250000Z	29.758	50.829	-0.27	0.94	20.09	FALSE	NaN	NaN
2.02203e+16	2022-03-30T19:41:08.000000Z	28.777	50.16	-0.13	1.43	28.72	TRUE	5876.79	146.89
2.02203e+16	2022-03-30T19:57:52.350000Z	29.159	51.297	0.04	2.47	45.69	FALSE	NaN	NaN
2.02203e+16	2022-03-30T20:05:47.000000Z	29.145	51.279	-0.16	1.31	26.69	FALSE	NaN	NaN
2.02203e+16	2022-03-30T20:08:21.825000Z	31.062	51.401	0.58	12.78	184.65	FALSE	NaN	NaN
2.02203e+16	2022-03-30T20:09:47.775000Z	30.141	50.91	0.98	44.19	529.27	FALSE	NaN	NaN
2.02203e+16	2022-03-31T00:51:08.550000Z	29.743	50.856	-0.32	0.8	17.5	FALSE	NaN	NaN
2.02203e+16	2022-03-31T02:20:07.300000Z	29.772	50.865	-0.08	1.67	32.77	FALSE	NaN	NaN
2.02203e+16	2022-03-31T05:32:17.750000Z	29.423	50.899	-0.19	1.21	25.01	TRUE	881.81	21.87
2.02203e+16	2022-03-31T07:10:18.425000Z	29.665	50.918	0.08	2.77	50.41	FALSE	NaN	NaN
2.02203e+16	2022-03-31T07:38:16.975000Z	29.523	50.855	-0.3	0.86	18.58	TRUE	1301.99	32.3
2.02203e+16	2022-03-31T07:38:46.675000Z	29.394	50.917	-0.06	1.78	34.7	FALSE	NaN	NaN
2.02203e+16	2022-03-31T10:43:56.700000Z	29.259	51.307	0.38	6.9	109.35	FALSE	NaN	NaN
2.02203e+16	2022-03-31T12:04:21.550000Z	29.963	50.622	1.04	52.48	612.45	FALSE	NaN	NaN
2.02203e+16	2022-03-31T12:08:55.375000Z	30.12	50.865	0.68	17.49	240.89	FALSE	NaN	NaN
2.02203e+16	2022-03-31T12:45:31.750000Z	29.552	50.855	0.17	3.65	63.75	FALSE	NaN	NaN
2.02203e+16	2022-03-31T13:40:27.800000Z	29.736	50.9	0.23	4.38	74.35	FALSE	NaN	NaN
2.02203e+16	2022-03-31T14:13:55.350000Z	29.693	50.927	1.24	96.98	1031.5	FALSE	NaN	NaN
2.02203e+16	2022-03-31T14:16:19.000000Z	29.621	50.972	0.44	8.32	128.2	FALSE	NaN	NaN
2.02203e+16	2022-03-31T14:34:17.100000Z	29.821	50.964	0.92	36.87	453.83	FALSE	NaN	NaN
2.02203e+16	2022-03-31T14:41:15.300000Z	30.034	50.892	0.85	29.47	375.2	FALSE	NaN	NaN
2.02203e+16	2022-03-31T15:28:08.575000Z	29.631	50.963	1.51	222.16	2085.01	FALSE	NaN	NaN
2.02203e+16	2022-03-31T15:36:58.325000Z	29.92	50.928	0.78	23.26	306.97	FALSE	NaN	NaN
2.02203e+16	2022-03-31T15:38:06.750000Z	29.621	50.981	0.14	3.31	58.65	FALSE	NaN	NaN
2.02203e+16	2022-03-31T16:32:35.825000Z	29.815	50.973	0.3	5.48	89.93	FALSE	NaN	NaN
2.02203e+16	2022-03-31T17:56:23.425000Z	30.12	51.045	0.21	4.16	71.13	FALSE	NaN	NaN
2.02204e+16	2022-04-01T05:35:00.125000Z	30.371	51.162	0.56	12.1	176.19	FALSE	NaN	NaN
2.02204e+16	2022-04-01T18:35:02.800000Z	28.942	51.376	-0.01	2.08	39.57	FALSE	NaN	NaN
2.02204e+16	2022-04-06T15:09:56.625000Z	29.199	51.414	0.15	3.43	60.36	FALSE	NaN	NaN
2.02204e+16	2022-04-07T05:57:09.850000Z	28.51	50.989	1.45	184.78	1783.15	FALSE	NaN	NaN
2.02204e+16	2022-04-07T11:03:49.650000Z	29.843	50.523	-0.06	1.78	34.63	FALSE	NaN	NaN
2.02204e+16	2022-04-07T13:04:50.675000Z	28.839	50.687	-0.61	0.34	8.39	FALSE	NaN	NaN
2.02204e+16	2022-04-07T14:35:35.750000Z	31.306	50.869	0.78	23.48	309.38	FALSE	NaN	NaN
2.02204e+16	2022-04-07T15:16:47.050000Z	29.566	50.846	-0.15	1.35	27.33	FALSE	NaN	NaN
2.02204e+16	2022-04-09T10:13:17.150000Z	29.999	50.398	0.19	3.84	66.47	FALSE	NaN	NaN
2.02204e+16	2022-04-09T11:06:42.400000Z	29.943	50.685	0	2.18	41.07	FALSE	NaN	NaN
2.02204e+16	2022-04-09T11:17:04.625000Z	30.013	50.398	0.21	4.16	71.13	FALSE	NaN	NaN
2.02204e+16	2022-04-09T14:12:23.625000Z	30.016	50.443	0.34	6.19	99.82	FALSE	NaN	NaN
2.02204e+16	2022-04-12T12:05:11.175000Z	31.365	50.4	1.19	83.18	905.46	FALSE	NaN	NaN
2.02204e+16	2022-04-12T20:13:20.125000Z	28.018	50.045	0.45	8.58	131.58	FALSE	NaN	NaN
2.02204e+16	2022-04-12T21:11:41.025000Z	28.056	50.001	0.22	4.22	72.06	FALSE	NaN	NaN
2.02204e+16	2022-04-12T21:13:41.700000Z	28.013	50.027	1.2	85.77	929.38	FALSE	NaN	NaN
2.02204e+16	2022-04-13T10:04:54.850000Z	28.831	50.714	-0.12	1.5	29.86	FALSE	NaN	NaN
2.02204e+16	2022-04-13T11:14:15.050000Z	30.014	50.416	0.41	7.61	118.86	FALSE	NaN	NaN
2.02204e+16	2022-04-13T11:56:09.650000Z	30.042	50.64	0.14	3.35	59.27	FALSE	NaN	NaN
2.02204e+16	2022-04-13T13:24:51.750000Z	30.002	50.407	0.34	6.06	98.01	FALSE	NaN	NaN
2.02204e+16	2022-04-14T07:29:46.950000Z	29.677	50.433	-0.15	1.36	27.61	TRUE	3611.7	89.97
2.02204e+16	2022-04-14T08:52:26.950000Z	28.43	50.448	0.48	9.4	142.28	FALSE	NaN	NaN
2.02204e+16	2022-04-14T13:21:18.625000Z	29.831	50.451	0.03	2.39	44.49	FALSE	NaN	NaN
2.02204e+16	2022-04-15T11:11:15.675000Z	28.86	50.696	0.05	2.55	46.97	FALSE	NaN	NaN
2.02204e+16	2022-04-16T03:44:23.625000Z	30.928	50.359	0.38	6.98	110.5	FALSE	NaN	NaN
2.02204e+16	2022-04-16T10:52:42.875000Z	30.325	50.649	0.27	4.91	81.88	FALSE	NaN	NaN
2.02204e+16	2022-04-16T14:52:36.075000Z	31.774	50.845	0.9	34.36	427.42	FALSE	NaN	NaN
2.02204e+16	2022-04-16T17:04:03.400000Z	29.534	51.13	1.22	91.2	979.11	FALSE	NaN	NaN
2.02204e+16	2022-04-17T11:41:26.650000Z	30.876	51.618	0.88	32.61	408.9	FALSE	NaN	NaN
2.02204e+16	2022-04-18T04:46:25.625000Z	30.76	50.387	0.38	7	110.79	FALSE	NaN	NaN
2.02204e+16	2022-04-18T11:10:55.225000Z	29.616	50.149	0.49	9.7	146.04	FALSE	NaN	NaN
2.02204e+16	2022-04-19T09:59:59.625000Z	30.325	50.631	0.42	7.87	122.32	FALSE	NaN	NaN
2.02204e+16	2022-04-19T10:29:15.575000Z	29.354	50.755	0.28	5.07	84.26	FALSE	NaN	NaN
2.02204e+16	2022-04-19T12:21:27.725000Z	29.359	50.462	-0.51	0.46	10.89	FALSE	NaN	NaN
2.02204e+16	2022-04-20T00:31:31.775000Z	28.432	50.205	0.44	8.34	128.53	FALSE	NaN	NaN
2.02204e+16	2022-04-20T11:26:58.150000Z	31.366	50.409	1.47	196.49	1878.57	FALSE	NaN	NaN
2.02204e+16	2022-04-21T07:34:57.450000Z	28.441	50.155	0.18	3.77	65.44	FALSE	NaN	NaN
2.02204e+16	2022-04-21T07:36:34.550000Z	28.866	50.723	-0.09	1.62	32	FALSE	NaN	NaN
2.02204e+16	2022-04-21T09:15:58.225000Z	30.337	50.622	0.33	5.93	96.24	FALSE	NaN	NaN
2.02204e+16	2022-04-22T10:24:10.875000Z	29.943	50.721	0.12	3.07	54.95	FALSE	NaN	NaN
2.02204e+16	2022-04-23T15:02:15.825000Z	29.951	50.452	0.71	18.88	257.11	TRUE	5662.17	141.51
2.02204e+16	2022-04-25T05:23:37.975000Z	28.573	50.989	-0.1	1.6	31.66	TRUE	10379.2	258.93
2.02204e+16	2022-04-26T16:18:57.525000Z	31.352	51.506	1.03	50.89	596.7	FALSE	NaN	NaN
2.02204e+16	2022-04-27T10:18:40.975000Z	29.077	50.505	-0.47	0.51	11.96	FALSE	NaN	NaN
2.02204e+16	2022-04-28T07:34:15.075000Z	29.999	50.344	0.11	3.01	54.1	FALSE	NaN	NaN
2.02204e+16	2022-04-28T11:51:36.475000Z	30.014	50.416	0.53	11	162.51	FALSE	NaN	NaN
2.02204e+16	2022-04-28T13:25:41.125000Z	31.353	50.526	0.99	45.43	541.84	FALSE	NaN	NaN
2.02204e+16	2022-04-28T14:39:01.400000Z	29.326	50.741	-0.23	1.06	22.36	TRUE	273.44	6.73
2.02204e+16	2022-04-28T16:39:02.450000Z	30.027	50.398	0.48	9.29	140.81	FALSE	NaN	NaN
2.02204e+16	2022-04-29T09:10:30.950000Z	29.382	50.791	-0.46	0.53	12.37	FALSE	NaN	NaN
2.02204e+16	2022-04-29T09:15:02.225000Z	30.325	50.631	0.46	8.82	134.71	FALSE	NaN	NaN
2.02204e+16	2022-04-29T09:54:10.500000Z	29.895	50.357	0.2	4.02	69.12	FALSE	NaN	NaN
2.02204e+16	2022-04-29T10:00:32.100000Z	29.845	50.487	-0.04	1.88	36.34	FALSE	NaN	NaN
2.02204e+16	2022-04-29T14:36:33.075000Z	31.351	51.497	0.93	36.98	455.02	FALSE	NaN	NaN
2.02204e+16	2022-04-30T07:22:13.525000Z	29.929	50.694	0.12	3.1	55.53	FALSE	NaN	NaN
2.02205e+16	2022-05-01T08:43:49.575000Z	28.859	50.728	-0.64	0.3	7.74	FALSE	NaN	NaN
2.02205e+16	2022-05-01T12:20:19.450000Z	29.388	51.281	-0.01	2.09	39.68	FALSE	NaN	NaN
2.02205e+16	2022-05-02T09:42:19.650000Z	28.867	50.705	-0.61	0.33	8.24	FALSE	NaN	NaN
2.02205e+16	2022-05-02T13:45:58.000000Z	28.854	50.705	-0.36	0.72	16.14	FALSE	NaN	NaN
2.02205e+16	2022-05-05T08:53:16.775000Z	31.075	51.419	0.74	21.02	281.67	FALSE	NaN	NaN
2.02205e+16	2022-05-05T15:56:32.450000Z	29.523	50.9	-0.27	0.94	20.14	FALSE	NaN	NaN
2.02205e+16	2022-05-05T16:14:13.625000Z	29.508	50.899	-0.24	1.02	21.67	FALSE	NaN	NaN
2.02205e+16	2022-05-05T17:06:41.825000Z	29.312	50.732	-0.32	0.79	17.45	TRUE	260.41	6.41
2.02205e+16	2022-05-06T09:22:07.975000Z	28.773	50.533	-0.17	1.29	26.35	FALSE	NaN	NaN
2.02205e+16	2022-05-06T11:07:56.825000Z	29.957	50.712	0.21	4.13	70.76	FALSE	NaN	NaN
2.02205e+16	2022-05-07T08:11:46.650000Z	29.943	50.712	0.3	5.43	89.23	FALSE	NaN	NaN
2.02205e+16	2022-05-09T12:57:36.875000Z	29.916	50.73	0.16	3.54	62.11	FALSE	NaN	NaN
2.02205e+16	2022-05-12T08:21:55.950000Z	28.386	50.127	0.34	6.04	97.76	FALSE	NaN	NaN
2.02205e+16	2022-05-12T10:24:19.300000Z	30.311	50.64	0.46	8.79	134.36	FALSE	NaN	NaN
2.02205e+16	2022-05-13T07:29:40.175000Z	29.957	50.712	0.48	9.49	143.4	FALSE	NaN	NaN
2.02205e+16	2022-05-13T09:34:47.000000Z	30.311	50.613	0.28	5.01	83.39	FALSE	NaN	NaN
2.02205e+16	2022-05-13T11:52:58.000000Z	30.027	50.416	0.71	19.17	260.48	FALSE	NaN	NaN
2.02205e+16	2022-05-14T05:29:12.250000Z	29.943	50.703	-0.02	2.04	38.82	TRUE	5052.31	126.07
2.02205e+16	2022-05-14T06:48:24.675000Z	28.457	50.102	0.19	3.88	67.17	FALSE	NaN	NaN
2.02205e+16	2022-05-14T07:26:31.350000Z	30.027	50.407	0.49	9.79	147.19	FALSE	NaN	NaN
2.02205e+16	2022-05-14T09:45:12.300000Z	30.044	50.443	0.48	9.35	141.54	FALSE	NaN	NaN
2.02205e+16	2022-05-14T15:59:21.950000Z	28.882	50.67	-0.58	0.37	9.07	FALSE	NaN	NaN
2.02205e+16	2022-05-15T15:08:57.975000Z	28.859	50.723	-0.44	0.55	12.83	FALSE	NaN	NaN
2.02205e+16	2022-05-18T08:11:18.525000Z	28.824	50.723	-0.43	0.58	13.28	FALSE	NaN	NaN
2.02205e+16	2022-05-20T04:06:47.900000Z	28.385	50.146	0.16	3.5	61.47	FALSE	NaN	NaN
2.02205e+16	2022-05-20T04:47:53.325000Z	28.391	50.178	0.02	2.3	43.07	FALSE	NaN	NaN
2.02205e+16	2022-05-20T05:39:58.525000Z	29.283	50.763	0.31	5.58	91.35	TRUE	727.16	17.9
2.02205e+16	2022-05-20T05:40:10.900000Z	29.283	50.763	0.55	11.48	168.55	FALSE	NaN	NaN
2.02205e+16	2022-05-20T05:40:23.250000Z	29.283	50.763	0.42	7.92	122.96	TRUE	591.06	14.56
2.02205e+16	2022-05-20T09:03:15.150000Z	31.683	50.244	1.49	208.93	1979.1	FALSE	NaN	NaN
2.02205e+16	2022-05-21T04:30:08.500000Z	28.371	50.155	-0.04	1.92	36.85	FALSE	NaN	NaN
2.02205e+16	2022-05-21T04:34:34.425000Z	28.654	50.316	-0.22	1.09	22.89	FALSE	NaN	NaN
2.02205e+16	2022-05-21T05:13:08.750000Z	28.394	50.133	0.04	2.47	45.79	FALSE	NaN	NaN
2.02205e+16	2022-05-21T05:15:05.400000Z	28.434	50.151	0.02	2.28	42.75	FALSE	NaN	NaN
2.02205e+16	2022-05-21T05:17:13.400000Z	28.309	50.158	0.08	2.78	50.54	FALSE	NaN	NaN
2.02205e+16	2022-05-21T05:17:53.675000Z	28.349	50.168	0.6	13.64	195.04	FALSE	NaN	NaN
2.02205e+16	2022-05-21T06:57:54.575000Z	28.974	51.214	-0.05	1.86	35.95	TRUE	4882.9	121.98
2.02205e+16	2022-05-21T10:12:42.200000Z	31.45	50.822	0.77	23.12	305.37	FALSE	NaN	NaN
2.02205e+16	2022-05-21T18:44:41.250000Z	29.312	50.745	0.25	4.7	78.95	TRUE	292.04	7.2
2.02205e+16	2022-05-21T19:39:12.875000Z	29.298	50.745	0.2	3.93	67.87	TRUE	238.77	5.88
2.02205e+16	2022-05-21T20:14:55.400000Z	29.312	50.745	0.3	5.4	88.77	TRUE	325.67	8.03
2.02205e+16	2022-05-22T01:00:06.775000Z	28.593	50.213	-0.03	1.99	38.01	FALSE	NaN	NaN
2.02205e+16	2022-05-22T04:21:18.475000Z	28.391	50.151	0.18	3.72	64.76	FALSE	NaN	NaN
2.02205e+16	2022-05-22T04:57:31.225000Z	28.435	50.169	0.12	3.1	55.53	FALSE	NaN	NaN
2.02205e+16	2022-05-22T10:34:32.125000Z	29.283	50.763	0.37	6.73	107.1	FALSE	NaN	NaN
2.02205e+16	2022-05-22T12:12:25.000000Z	28.35	50.141	0.13	3.18	56.7	FALSE	NaN	NaN
2.02205e+16	2022-05-22T12:43:50.450000Z	28.485	50.305	-0.04	1.91	36.7	FALSE	NaN	NaN
2.02205e+16	2022-05-22T12:45:07.475000Z	28.335	50.168	0.11	3.01	54.1	FALSE	NaN	NaN
2.02205e+16	2022-05-22T22:59:26.275000Z	28.665	51.04	-0.28	0.91	19.68	FALSE	NaN	NaN
2.02205e+16	2022-05-23T01:44:07.850000Z	28.765	50.785	-0.62	0.32	8.11	FALSE	NaN	NaN
2.02205e+16	2022-05-24T14:11:24.775000Z	28.753	51.428	1.81	558.04	4557.27	FALSE	NaN	NaN
2.02205e+16	2022-05-26T12:56:37.650000Z	29.283	50.772	0.36	6.47	103.53	FALSE	NaN	NaN
2.02205e+16	2022-05-26T15:31:07.300000Z	29.283	50.772	0.05	2.53	46.69	FALSE	NaN	NaN
2.02205e+16	2022-05-28T11:43:52.875000Z	28.838	50.705	-0.54	0.42	10.07	FALSE	NaN	NaN
2.02205e+16	2022-05-31T08:30:38.400000Z	30.325	50.631	0.25	4.61	77.72	FALSE	NaN	NaN
2.02206e+16	2022-06-01T13:04:00.850000Z	28.523	51.025	1.17	78.22	859.47	FALSE	NaN	NaN
2.02206e+16	2022-06-02T07:59:11.250000Z	28.881	50.688	-0.63	0.31	7.86	FALSE	NaN	NaN
2.02206e+16	2022-06-02T11:36:14.425000Z	30.044	50.434	0.44	8.32	128.2	FALSE	NaN	NaN
2.02206e+16	2022-06-03T13:37:30.050000Z	28.853	50.705	-0.45	0.54	12.54	FALSE	NaN	NaN
2.02206e+16	2022-06-06T12:02:17.075000Z	28.831	50.714	-0.34	0.76	16.74	FALSE	NaN	NaN
2.02206e+16	2022-06-07T12:12:43.975000Z	30.014	50.416	0.46	8.84	135.06	FALSE	NaN	NaN
2.02206e+16	2022-06-09T08:17:00.525000Z	28.448	50.979	1.19	83.18	905.46	FALSE	NaN	NaN
2.02206e+16	2022-06-09T09:24:54.500000Z	28.524	50.989	0.89	33.52	418.6	FALSE	NaN	NaN
2.02206e+16	2022-06-09T14:07:02.600000Z	29.36	51.29	0.18	3.73	64.93	FALSE	NaN	NaN
2.02206e+16	2022-06-10T11:04:05.875000Z	28.506	50.98	0.96	41.05	497.18	FALSE	NaN	NaN
2.02206e+16	2022-06-14T07:22:53.350000Z	28.576	51.147	0.95	40.06	486.92	FALSE	NaN	NaN
2.02206e+16	2022-06-14T11:00:37.500000Z	28.59	51.138	0.66	16.29	226.87	FALSE	NaN	NaN
2.02206e+16	2022-06-15T07:05:37.500000Z	28.59	51.152	1.09	61.19	697.71	FALSE	NaN	NaN
2.02206e+16	2022-06-15T09:43:51.250000Z	28.618	51.159	1	46.42	551.81	FALSE	NaN	NaN
2.02206e+16	2022-06-15T12:21:58.950000Z	28.496	50.988	1.4	158.49	1565.27	FALSE	NaN	NaN
2.02206e+16	2022-06-15T13:08:35.250000Z	28.513	50.485	1.58	275.42	2502.35	FALSE	NaN	NaN
2.02206e+16	2022-06-15T15:16:41.650000Z	28.874	50.714	-0.14	1.42	28.57	FALSE	NaN	NaN
2.02206e+16	2022-06-16T06:59:51.800000Z	28.59	51.152	1.06	55.8	645.23	FALSE	NaN	NaN
2.02206e+16	2022-06-16T09:23:45.050000Z	28.874	50.714	-0.4	0.63	14.28	FALSE	NaN	NaN
2.02206e+16	2022-06-16T12:03:40.700000Z	28.59	51.161	1.21	88.44	953.92	FALSE	NaN	NaN
2.02206e+16	2022-06-17T09:50:32.875000Z	28.845	50.714	-0.24	1.03	21.84	FALSE	NaN	NaN
2.02206e+16	2022-06-17T10:03:44.825000Z	29.97	50.685	0.27	4.92	82.09	FALSE	NaN	NaN
2.02206e+16	2022-06-18T10:17:26.425000Z	30.311	50.622	0.2	3.97	68.4	FALSE	NaN	NaN
2.02206e+16	2022-06-22T09:32:23.425000Z	29.896	50.132	0.79	24.06	315.9	FALSE	NaN	NaN
2.02206e+16	2022-06-23T13:58:10.225000Z	29.232	50.498	-0.14	1.42	28.64	FALSE	NaN	NaN
2.02206e+16	2022-06-24T08:55:01.175000Z	29.035	50.486	-0.36	0.72	16.14	FALSE	NaN	NaN
2.02206e+16	2022-06-25T01:00:26.675000Z	30.91	50.971	0.42	7.87	122.32	FALSE	NaN	NaN
2.02206e+16	2022-06-25T01:01:33.250000Z	31.514	51.19	0.69	17.81	244.69	FALSE	NaN	NaN
2.02206e+16	2022-06-25T01:02:22.525000Z	31.569	51.108	0.71	18.88	257.11	TRUE	230493	5828.65
2.02206e+16	2022-06-25T01:02:30.900000Z	30.881	50.935	0.46	8.95	136.47	FALSE	NaN	NaN
2.02206e+16	2022-06-25T01:04:42.350000Z	30.754	51.07	0.22	4.3	73.2	FALSE	NaN	NaN
2.02206e+16	2022-06-25T01:10:46.775000Z	28.404	50.196	0.24	4.57	77.12	FALSE	NaN	NaN
2.02206e+16	2022-06-25T01:11:52.575000Z	28.417	50.241	0.29	5.23	86.49	TRUE	7889.87	197.45
2.02206e+16	2022-06-25T01:12:41.600000Z	28.291	50.064	0.55	11.66	170.76	FALSE	NaN	NaN
2.02206e+16	2022-06-25T01:15:24.350000Z	28.49	50.161	0.01	2.2	41.37	FALSE	NaN	NaN
2.02206e+16	2022-06-25T01:15:44.725000Z	28.538	50.193	0.22	4.17	71.32	FALSE	NaN	NaN
2.02206e+16	2022-06-25T01:40:23.200000Z	28.468	50.17	0.21	4.09	70.21	FALSE	NaN	NaN
2.02206e+16	2022-06-25T01:42:04.125000Z	28.416	50.079	0.2	3.99	68.76	FALSE	NaN	NaN
2.02206e+16	2022-06-25T02:01:58.100000Z	28.401	50.111	0.14	3.36	59.42	FALSE	NaN	NaN
2.02206e+16	2022-06-25T02:02:47.300000Z	28.426	50.192	0.1	2.94	52.98	FALSE	NaN	NaN
2.02206e+16	2022-06-25T02:40:12.750000Z	28.456	50.12	0.09	2.86	51.85	FALSE	NaN	NaN
2.02206e+16	2022-06-25T02:56:51.825000Z	28.401	50.111	0.11	3.02	54.24	FALSE	NaN	NaN
2.02206e+16	2022-06-25T02:57:17.575000Z	28.429	50.103	0.15	3.46	60.83	FALSE	NaN	NaN
2.02206e+16	2022-06-25T15:46:12.100000Z	28.846	50.705	-0.64	0.3	7.64	FALSE	NaN	NaN
2.02206e+16	2022-06-28T08:24:38.700000Z	28.59	51.161	1.22	91.2	979.11	FALSE	NaN	NaN
2.02206e+16	2022-06-28T13:58:13.050000Z	28.59	51.152	0.95	39.93	485.65	FALSE	NaN	NaN
2.02206e+16	2022-06-29T10:39:45.050000Z	28.604	51.146	0.57	12.36	179.43	FALSE	NaN	NaN
2.02206e+16	2022-06-29T13:43:57.675000Z	28.576	51.128	0.86	29.74	378.14	FALSE	NaN	NaN
2.02206e+16	2022-06-30T13:41:14.200000Z	28.504	51.006	1.62	311.41	2777.33	FALSE	NaN	NaN
2.02207e+16	2022-07-01T14:20:40.575000Z	28.831	50.714	-0.51	0.45	10.75	FALSE	NaN	NaN
2.02207e+16	2022-07-03T04:22:45.025000Z	29.302	50.499	-0.77	0.2	5.49	FALSE	NaN	NaN
2.02207e+16	2022-07-06T08:00:44.475000Z	28.859	50.714	-0.21	1.12	23.43	FALSE	NaN	NaN
2.02207e+16	2022-07-07T10:50:37.075000Z	28.796	51.429	1.74	450.13	3797.22	FALSE	NaN	NaN
2.02207e+16	2022-07-08T14:30:15.300000Z	28.544	50.962	1.53	236.23	2196.58	FALSE	NaN	NaN
2.02207e+16	2022-07-09T09:21:54.125000Z	28.831	50.714	-0.55	0.4	9.84	FALSE	NaN	NaN
2.02207e+16	2022-07-09T10:37:14.050000Z	29.508	50.855	1.17	78.22	859.47	FALSE	NaN	NaN
2.02207e+16	2022-07-10T22:31:43.175000Z	29.005	50.545	-0.62	0.33	8.2	FALSE	NaN	NaN
2.02207e+16	2022-07-12T10:25:06.225000Z	28.576	51.147	0.84	28.05	359.87	FALSE	NaN	NaN
2.02207e+16	2022-07-15T10:57:08.550000Z	28.247	50.94	1.55	251.19	2314.13	FALSE	NaN	NaN
2.02207e+16	2022-07-16T08:33:09.750000Z	29.896	50.149	0.68	17.54	241.52	FALSE	NaN	NaN
2.02207e+16	2022-07-17T06:50:04.800000Z	28.822	50.723	-0.64	0.3	7.72	FALSE	NaN	NaN
2.02207e+16	2022-07-17T23:05:32.725000Z	28.498	50.112	0.93	37.21	457.39	FALSE	NaN	NaN
2.02207e+16	2022-07-18T10:22:39.750000Z	30.323	50.658	0.59	13.26	190.52	FALSE	NaN	NaN
2.02207e+16	2022-07-18T13:48:59.475000Z	28.831	50.705	-0.52	0.44	10.47	FALSE	NaN	NaN
2.02207e+16	2022-07-19T10:07:27.975000Z	29.035	50.473	0.13	3.22	57.29	FALSE	NaN	NaN
2.02207e+16	2022-07-20T12:49:46.650000Z	28.531	50.989	1.25	100	1058.74	FALSE	NaN	NaN
2.02207e+16	2022-07-23T09:39:29.200000Z	28.817	50.723	-0.34	0.75	16.65	FALSE	NaN	NaN
2.02207e+16	2022-07-27T07:00:46.150000Z	28.845	50.714	-0.23	1.06	22.3	FALSE	NaN	NaN
2.02207e+16	2022-07-28T02:48:40.750000Z	30.989	51.492	0.92	36.42	449.12	FALSE	NaN	NaN
2.02207e+16	2022-07-28T02:50:07.600000Z	31.045	51.32	0.72	19.41	263.21	FALSE	NaN	NaN
2.02207e+16	2022-07-28T13:30:25.075000Z	29.354	50.755	1.25	100	1058.74	FALSE	NaN	NaN
2.02207e+16	2022-07-29T08:01:30.400000Z	29.077	50.505	-0.25	0.99	21.11	FALSE	NaN	NaN
2.02207e+16	2022-07-29T12:32:08.150000Z	28.86	50.701	-0.42	0.59	13.56	FALSE	NaN	NaN
2.02207e+16	2022-07-29T15:47:33.275000Z	29.911	50.088	0.49	9.79	147.19	FALSE	NaN	NaN
2.02207e+16	2022-07-31T15:39:51.250000Z	28.845	50.714	-0.14	1.38	27.9	FALSE	NaN	NaN
2.02208e+16	2022-08-02T13:36:03.225000Z	29.287	50.565	-0.14	1.41	28.34	FALSE	NaN	NaN
2.02208e+16	2022-08-03T08:23:03.000000Z	31.329	50.077	0.82	27.12	349.7	FALSE	NaN	NaN
2.02208e+16	2022-08-03T08:48:04.350000Z	31.315	50.095	0.89	33.21	415.34	FALSE	NaN	NaN
2.02208e+16	2022-08-03T10:01:17.025000Z	31.356	50.095	0.79	24.51	320.88	FALSE	NaN	NaN
2.02208e+16	2022-08-04T09:40:32.200000Z	29.388	50.455	-0.34	0.76	16.74	FALSE	NaN	NaN
2.02208e+16	2022-08-04T17:41:24.125000Z	28.956	50.829	0.56	12.13	176.65	FALSE	NaN	NaN
2.02208e+16	2022-08-06T15:13:27.800000Z	28.888	50.706	-0.6	0.34	8.59	FALSE	NaN	NaN
2.02208e+16	2022-08-10T12:40:03.575000Z	28.525	50.98	1.82	575.44	4677.62	FALSE	NaN	NaN
2.02208e+16	2022-08-13T15:51:54.650000Z	28.883	50.697	-0.84	0.16	4.52	FALSE	NaN	NaN
2.02208e+16	2022-08-17T10:51:11.100000Z	31.38	51.47	0.97	41.82	505.02	FALSE	NaN	NaN
2.02208e+16	2022-08-18T10:08:59.075000Z	30.975	51.608	0.94	38.73	473.16	FALSE	NaN	NaN
2.02208e+16	2022-08-19T12:04:25.200000Z	30.532	51.602	0.97	41.82	505.02	FALSE	NaN	NaN
2.02208e+16	2022-08-20T06:53:15.225000Z	28.824	50.714	-0.67	0.28	7.18	FALSE	NaN	NaN
2.02208e+16	2022-08-20T08:02:52.500000Z	30.754	51.169	0.56	11.95	174.36	FALSE	NaN	NaN
2.02208e+16	2022-08-20T09:01:13.125000Z	28.831	50.705	-0.58	0.36	8.98	FALSE	NaN	NaN
2.02208e+16	2022-08-21T00:12:48.875000Z	28.778	50.124	0.49	9.64	145.28	TRUE	5811.76	145.37
2.02208e+16	2022-08-23T08:51:42.675000Z	29.374	50.455	-0.03	1.96	37.62	FALSE	NaN	NaN
2.02208e+16	2022-08-29T10:56:59.125000Z	29.388	50.455	-0.25	1	21.17	FALSE	NaN	NaN
2.02208e+16	2022-08-30T11:56:10.350000Z	29.222	50.565	-0.33	0.77	17.05	FALSE	NaN	NaN
2.02208e+16	2022-08-31T08:12:29.225000Z	28.838	50.705	-0.54	0.41	9.89	FALSE	NaN	NaN
2.02209e+16	2022-09-01T15:08:49.275000Z	28.85	50.705	-0.37	0.7	15.6	FALSE	NaN	NaN
2.02209e+16	2022-09-04T12:11:25.825000Z	28.845	50.723	-0.35	0.73	16.27	FALSE	NaN	NaN
2.02209e+16	2022-09-06T07:40:28.575000Z	29.049	50.47	-0.09	1.63	32.11	FALSE	NaN	NaN
2.02209e+16	2022-09-07T09:32:11.700000Z	30.559	51.512	0.64	15.51	217.61	FALSE	NaN	NaN
2.02209e+16	2022-09-09T11:23:37.300000Z	30.936	51.6	0.92	35.86	443.31	FALSE	NaN	NaN
2.02209e+16	2022-09-09T13:09:04.950000Z	28.517	50.998	1.83	593.38	4801.14	FALSE	NaN	NaN
2.02209e+16	2022-09-13T12:05:37.525000Z	28.276	50.949	1.7	398.11	3421.26	FALSE	NaN	NaN
2.02209e+16	2022-09-15T07:58:08.675000Z	28.859	50.723	-0.12	1.5	29.94	FALSE	NaN	NaN
2.02209e+16	2022-09-17T09:08:39.000000Z	30.311	50.622	0.24	4.52	76.32	FALSE	NaN	NaN
2.02209e+16	2022-09-21T12:34:38.050000Z	28.381	50.264	1.15	73.56	815.81	FALSE	NaN	NaN
2.02209e+16	2022-09-23T09:10:10.200000Z	30.297	50.667	0.23	4.38	74.35	FALSE	NaN	NaN
2.02209e+16	2022-09-23T10:42:23.875000Z	28.319	50.959	1.69	386.07	3333.24	FALSE	NaN	NaN
2.02209e+16	2022-09-24T15:00:30.375000Z	28.803	50.723	-0.17	1.26	25.87	FALSE	NaN	NaN
2.02209e+16	2022-09-28T11:31:06.525000Z	29.346	50.444	-0.23	1.06	22.3	FALSE	NaN	NaN
2.02209e+16	2022-09-29T14:43:06.975000Z	28.506	50.98	1.23	94.04	1004.96	FALSE	NaN	NaN
2.0221e+16	2022-10-01T09:17:28.125000Z	28.853	50.705	-0.44	0.56	12.9	FALSE	NaN	NaN
2.0221e+16	2022-10-04T08:25:17.925000Z	28.51	50.989	1.42	168.53	1649.03	FALSE	NaN	NaN
2.0221e+16	2022-10-04T11:00:04.125000Z	29.812	50.159	0.74	21.02	281.67	FALSE	NaN	NaN
2.0221e+16	2022-10-05T11:52:23.400000Z	29.778	50.118	0.48	9.29	140.81	FALSE	NaN	NaN
2.0221e+16	2022-10-06T10:16:40.975000Z	28.653	50.784	0.36	6.45	103.26	FALSE	NaN	NaN
2.0221e+16	2022-10-06T12:53:12.425000Z	28.517	50.944	1.11	65.06	735.04	FALSE	NaN	NaN
2.0221e+16	2022-10-07T14:58:52.375000Z	28.51	50.989	1.54	243.59	2254.59	FALSE	NaN	NaN
2.0221e+16	2022-10-08T01:19:46.775000Z	28.401	50.654	-0.08	1.67	32.8	FALSE	NaN	NaN
2.0221e+16	2022-10-08T15:17:31.600000Z	28.817	50.714	0.04	2.43	45.09	FALSE	NaN	NaN
2.0221e+16	2022-10-10T05:45:17.125000Z	29.787	50.766	0.03	2.37	44.17	TRUE	5608.75	139.69
2.0221e+16	2022-10-10T06:38:02.750000Z	30.944	50.458	0.5	10.09	151.08	FALSE	NaN	NaN
2.0221e+16	2022-10-10T07:54:32.375000Z	29.72	50.496	-0.06	1.79	34.8	FALSE	NaN	NaN
2.0221e+16	2022-10-10T08:24:10.050000Z	29.475	50.728	-0.4	0.63	14.24	FALSE	NaN	NaN
2.0221e+16	2022-10-11T06:19:35.550000Z	29.587	50.295	0.19	3.9	67.34	TRUE	4257.69	106.21
2.0221e+16	2022-10-12T07:56:07.925000Z	28.831	50.723	-0.17	1.29	26.35	FALSE	NaN	NaN
2.0221e+16	2022-10-12T10:06:31.050000Z	29.303	50.453	-0.09	1.64	32.25	FALSE	NaN	NaN
2.0221e+16	2022-10-12T11:02:20.700000Z	28.575	50.971	0.71	18.82	256.44	FALSE	NaN	NaN
2.0221e+16	2022-10-14T07:51:05.900000Z	28.866	50.732	-0.39	0.65	14.66	FALSE	NaN	NaN
2.0221e+16	2022-10-15T04:00:34.675000Z	29.725	50.487	0.65	15.8	221.04	FALSE	NaN	NaN
2.0221e+16	2022-10-15T15:01:38.875000Z	28.839	50.741	-0.31	0.83	18.2	FALSE	NaN	NaN
2.0221e+16	2022-10-24T12:03:32.125000Z	29.907	50.874	0.08	2.77	50.45	FALSE	NaN	NaN
2.0221e+16	2022-10-25T06:14:32.875000Z	28.824	50.732	-0.32	0.79	17.45	FALSE	NaN	NaN
2.0221e+16	2022-10-26T13:35:06.325000Z	28.494	51.033	1.03	50.89	596.7	FALSE	NaN	NaN
2.0221e+16	2022-10-27T09:36:29.725000Z	29.331	50.472	-0.75	0.22	5.83	FALSE	NaN	NaN
2.0221e+16	2022-10-28T09:40:15.900000Z	31.083	50.358	0.8	24.81	324.24	FALSE	NaN	NaN
2.0221e+16	2022-10-31T06:08:21.375000Z	30.567	50.64	0.36	6.59	105.16	FALSE	NaN	NaN
2.0221e+16	2022-10-31T06:19:55.700000Z	30.551	50.64	0.3	5.5	90.17	FALSE	NaN	NaN
2.0221e+16	2022-10-31T06:21:03.800000Z	30.551	50.622	0.53	10.93	161.67	FALSE	NaN	NaN
2.02211e+16	2022-11-01T14:46:18.575000Z	28.869	50.732	-0.2	1.18	24.43	FALSE	NaN	NaN
2.02211e+16	2022-11-03T08:55:39.825000Z	28.889	50.688	-0.51	0.45	10.72	FALSE	NaN	NaN
