# Supplementary material for: Identifying attacks in the Russia–Ukraine conflict using seismic array data
Source: Nature. 2023 Aug 30;621(7980):767–72. doi: 10.1038/s41586-023-06416-7 (PMC10533404; doi:10.1038/s41586-023-06416-7)
Supplement: Supplementary file 3 — Sensor coordinates of the Malyn AKASG seismic array (PS45). All sensors are vertical-component Güralp CMG-3ESPV seismometers with the exception of AKBB, which is a three-component Güralp CMG-3T sensor. The sampling rate is 40 Hz for all sensors. [file 41586_2023_6416_MOESM3_ESM.xlsx]

## Sheet: Sheet1
Sensor name	Latitude	Longitude	Elevation (km)
AK01	50.6911	29.2131	0.16
AK02	50.6573	29.2057	0.17
AK03	50.7263	29.2217	0.16
AK04	50.7226	29.166	0.16
AK05	50.6197	29.2036	0.18
AK06	50.5858	29.1985	0.19
AK07	50.5507	29.2044	0.17
AK08	50.6338	29.2548	0.122
AK09	50.6151	29.2846	0.18
AK10	50.599	29.2513	0.18
AK11	50.6784	29.1677	0.16
AK12	50.6437	29.1549	0.18
AK13	50.6129	29.0606	0.16
AK14	50.6306	29.1076	0.16
AK15	50.6951	29.124	0.16
AK16	50.67	29.1058	0.16
AK17	50.6851	29.0574	0.16
AK18	50.7221	29.0676	0.16
AK19	50.7222	29.0116	0.16
AK20	50.743	29.01	0.1
AK21	50.7764	29.0419	0.16
AK22	50.7608	29.0712	0.16
AK23	50.7625	29.1254	0.16
AKBB	50.7012	29.2242	0.16
