# Supplementary material for: Identifying attacks in the Russia–Ukraine conflict using seismic array data
Source: Nature. 2023 Aug 30;621(7980):767–72. doi: 10.1038/s41586-023-06416-7 (PMC10533404; doi:10.1038/s41586-023-06416-7)
Supplement: Supplementary file 4 — Detection sensitivity analysis for 3 February 2022. Total number of true positives, false positives and the resulting TPR and FDR for different triggering thresholds for 3 February 2022. A total of three true events were observed on this date. [file 41586_2023_6416_MOESM4_ESM.xlsx]

## Sheet: Sheet1
Trigger threshold	True positives	False positives	True positive rate (%)	False discovery rate (%)
2.4	3	548	100	99.4
2.5	3	20	100	87
2.6	3	8	100	72.7
2.7	3	4	100	57.1
2.8	3	3	100	50
2.9	3	2	100	40
3	3	5	100	62.5
3.1	3	5	100	62.5
3.2	3	6	100	66.7
3.3	3	4	100	57.1
3.4	3	3	100	50
3.5	3	3	100	50
3.6	3	3	100	50
3.7	3	2	100	40
3.8	3	3	100	50
3.9	3	2	100	40
4	3	2	100	40
5	2	0	66.7	0
6	0	0	0	N/A
