# Supplementary material for: Identifying attacks in the Russia–Ukraine conflict using seismic array data
Source: Nature. 2023 Aug 30;621(7980):767–72. doi: 10.1038/s41586-023-06416-7 (PMC10533404; doi:10.1038/s41586-023-06416-7)
Supplement: Supplementary file 5 — Detection sensitivity analysis for 7 March 2022. Total number of true positives, false positives and the resulting TPR and FDR for different triggering thresholds for 7 March 2022. A total of 74 true events were observed on this date. [file 41586_2023_6416_MOESM5_ESM.xlsx]

## Sheet: Sheet1
Trigger threshold	True positives	False positives	True positive rate (%)	False discovery rate (%)
2.4	11	998	73.3	98.9
2.5	11	181	73.3	94.3
2.6	11	206	73.3	94.9
2.7	12	252	80	95.5
2.8	12	318	80	96.4
2.9	11	341	73.3	96.9
3	11	314	73.3	96.6
3.1	8	237	53.3	96.7
3.2	7	148	46.7	95.5
3.3	5	103	33.3	95.4
3.4	4	63	26.7	94
3.5	4	35	26.7	89.7
3.6	4	22	26.7	84.6
3.7	4	14	26.7	77.8
3.8	2	9	13.3	81.8
3.9	2	8	13.3	80
4	2	7	13.3	77.8
5	1	0	6.7	0
6	0	0	0	N/A
