# Supplementary material for: Identifying attacks in the Russia–Ukraine conflict using seismic array data
Source: Nature. 2023 Aug 30;621(7980):767–72. doi: 10.1038/s41586-023-06416-7 (PMC10533404; doi:10.1038/s41586-023-06416-7)
Supplement: Supplementary file 6 — Detection sensitivity analysis for 20 May 2022. Total number of true positives, false positives and the resulting TPR and FDR for different triggering thresholds for 20 May 2022. A total of 15 true events were observed on this date. [file 41586_2023_6416_MOESM6_ESM.xlsx]

## Sheet: Sheet1
Trigger threshold	True positives	False positives	True positive rate (%)	False discovery rate (%)
2.4	56	2428	75.7	97.7
2.5	59	662	79.7	91.8
2.6	63	413	85.1	86.8
2.7	66	308	89.2	82.4
2.8	69	213	93.2	75.5
2.9	70	147	94.6	67.7
3	70	97	94.6	58.1
3.1	68	63	91.9	48.1
3.2	66	56	89.2	45.9
3.3	59	34	79.7	36.6
3.4	52	35	70.3	40.2
3.5	53	25	71.6	32.1
3.6	48	27	64.9	36
3.7	44	20	59.5	31.3
3.8	41	22	55.4	34.9
3.9	37	22	50	37.3
4	36	19	48.6	34.5
5	14	1	18.9	6.7
6	7	1	9.5	12.5
7	3	0	4.1	0
