# Supplementary material for: Identifying attacks in the Russia–Ukraine conflict using seismic array data
Source: Nature. 2023 Aug 30;621(7980):767–72. doi: 10.1038/s41586-023-06416-7 (PMC10533404; doi:10.1038/s41586-023-06416-7)
Supplement: Supplementary file 7 — Land-based explosions for yield estimation. A list of land-based explosions from ref. 30. This was used to estimate the upper yield estimates from the seismic magnitude. [file 41586_2023_6416_MOESM7_ESM.xlsx]

## Sheet: Sheet1
Magnitude (ML)	Yield (lb)	Yield (kg)
0.7	1050	476.27
1	7700	3492.66
0.9	5400	2449.4
0.8	3400	1542.21
0.5	1600	725.75
0.5	1200	544.31
0.6	2000	907.18
0.4	1400	635.03
1.5	1060	480.81
1.3	1200	544.31
1.7	2600	1179.34
0.7	2800	1270.06
0.7	700	317.51
1.4	1200	544.31
1.3	1100	498.95
0.7	1050	476.27
1.6	5050	2290.64
1.7	5050	2290.64
2.4	20400	9253.28
1.8	12000	5443.1
2.4	8408	3813.8
1.1	6256	2837.67
1.4	5270	2390.43
1.8	15350	6962.64
1.1	535	242.67
1.6	800	362.87
1.4	7320	3320.29
0.9	4970	2254.35
2.6	10600	4808.08
2.3	3600	1632.93
2.5	8750	3968.93
1	900	408.23
2.3	3476	1576.69
0.6	1210	548.85
